# Supplementary material for: Cabin1 domain-containing gene picd-1 interacts with pry-1/Axin to regulate multiple processes in Caenorhabditis elegans
Source: Sci Rep. 2022 Jul 14;12:12029. doi: 10.1038/s41598-022-15873-5 (PMC9283418; doi:10.1038/s41598-022-15873-5)
Supplement: Supplementary file 5 — Supplementary Table S1. [file 41598_2022_15873_MOESM5_ESM.xlsx]

## Sheet: Final
	F56E10.1 isoform b
	Amino Acid	probability_DNA	binary_DNA
	m	0.1059	0							http://biomine.cs.vcu.edu/servers/DRNApred/#References
	e	0.0841	0
	e	0.0784	0
	p	0.0856	0							Prediction for each protein is given in a column-wise fashion where each row corresponds to a residue and where:
	s	0.1522	0							Fist column is the protein sequence (Uppercase letter for predicted DNA/RNA-binding residues, and lowercase letter for predicted non-binding residues)
	e	0.0896	0							Second column gives the putative DNA-binding propensity scores
	l	0.0852	0							Third column gives the putative DNA-binding residues ('1' represents predicted DNA-binding residue; '0' represents predicted non-DNA-binding residue)
	g	0.1241	0
	a	0.1496	0
	s	0.194	0
	k	0.1929	0
	e	0.0924	0
	k	0.1552	0
	p	0.0963	0			49
	i	0.0814	0			Amino acid residues are predicted to bind to DNA
	e	0.0792	0
	l	0.0797	0
	n	0.1005	0
	e	0.082	0
	d	0.0841	0
	d	0.0886	0
	e	0.0849	0
	s	0.1237	0
	s	0.2009	0
	d	0.1389	0
	g	0.1034	0
	e	0.0915	0
	n	0.1627	0
	s	0.1505	0
	v	0.0867	0
	i	0.0819	0
	i	0.084	0
	l	0.0792	0
	d	0.0947	0
	s	0.1347	0
	d	0.099	0
	t	0.1465	0
	e	0.0902	0
	p	0.1062	0
	e	0.0881	0
	d	0.1181	0
	g	0.1346	0
	a	0.0988	0
	g	0.1029	0
	g	0.1061	0
	e	0.0853	0
	e	0.1258	0
	d	0.1343	0
	e	0.0907	0
	d	0.0887	0
	n	0.0917	0
	g	0.1021	0
	e	0.09	0
	d	0.0967	0
	s	0.095	0
	e	0.0797	0
	e	0.077	0
	e	0.0784	0
	d	0.0836	0
	e	0.0804	0
	e	0.0781	0
	d	0.0798	0
	s	0.0853	0
	d	0.0842	0
	e	0.0917	0
	e	0.0787	0
	e	0.0814	0
	s	0.082	0
	e	0.0825	0
	d	0.0859	0
	d	0.0962	0
	s	0.1191	0
	d	0.1035	0
	s	0.1423	0
	s	0.1319	0
	v	0.1053	0
	d	0.1204	0
	t	0.1422	0
	e	0.0975	0
	s	0.1055	0
	v	0.1046	0
	n	0.1528	0
	s	0.295	0
	v	0.1085	0
	w	0.2722	0
	s	0.2429	0
	n	0.1317	0
	v	0.0939	0
	d	0.108	0
	e	0.0999	0
	e	0.0932	0
	n	0.0936	0
	g	0.1008	0
	e	0.1062	0
	e	0.0863	0
	i	0.0894	0
	t	0.1226	0
	t	0.0929	0
	e	0.0967	0
	a	0.0871	0
	a	0.1026	0
	e	0.0882	0
	a	0.087	0
	k	0.1767	0
	i	0.0914	0
	i	0.0868	0
	k	0.1282	0
	k	0.1632	0
	f	0.1102	0
	e	0.0862	0
	k	0.1691	0
	a	0.0896	0
	i	0.0883	0
	f	0.1136	0
	s	0.1435	0
	i	0.0918	0
	a	0.0968	0
	d	0.1292	0
	n	0.1705	0
	d	0.1491	0
	s	0.183	0
	e	0.1854	0
	t	0.2913	0
	g	0.1208	0
	r	0.1198	0
	r	0.1595	0
	i	0.0859	0
	l	0.0822	0
	e	0.0919	0
	k	0.152	0
	l	0.0794	0
	l	0.0764	0
	n	0.1009	0
	d	0.1052	0
	a	0.0896	0
	i	0.0807	0
	i	0.082	0
	a	0.1216	0
	t	0.0997	0
	y	0.1608	0
	n	0.2186	0
	q	0.1655	0
	e	0.0949	0
	n	0.0873	0
	p	0.0814	0
	d	0.0942	0
	f	0.0866	0
	e	0.0766	0
	l	0.077	0
	l	0.0748	0
	d	0.077	0
	e	0.0813	0
	p	0.0832	0
	p	0.0889	0
	r	0.1777	0
	l	0.0816	0
	a	0.1052	0
	k	0.1559	0
	m	0.1363	0
	l	0.0817	0
	q	0.1405	0
	v	0.0847	0
	f	0.1269	0
	i	0.1129	0
	a	0.1609	0
	s	0.1177	0
	h	0.3042	0
	r	0.3498	0
	n	0.2892	0
	l	0.0931	0
	a	0.1101	0
	k	0.2433	0
	l	0.0832	0
	c	0.079	0
	e	0.0852	0
	k	0.1596	0
	e	0.1	0
	v	0.0862	0
	e	0.0844	0
	n	0.138	0
	a	0.0919	0
	d	0.0866	0
	e	0.092	0
	k	0.1506	0
	e	0.0849	0
	k	0.1178	0
	e	0.0926	0
	q	0.0954	0
	l	0.0795	0
	k	0.1274	0
	s	0.1022	0
	e	0.0896	0
	e	0.0832	0
	i	0.0846	0
	q	0.1295	0
	h	0.1395	0
	l	0.0822	0
	c	0.0823	0
	q	0.1199	0
	v	0.083	0
	l	0.0759	0
	a	0.0985	0
	y	0.1155	0
	e	0.0986	0
	p	0.0947	0
	n	0.193	0
	s	0.1522	0
	s	0.1244	0
	d	0.1158	0
	i	0.0844	0
	w	0.1617	0
	l	0.0853	0
	d	0.0993	0
	v	0.0808	0
	a	0.0916	0
	l	0.0836	0
	k	0.1015	0
	s	0.1092	0
	i	0.0906	0
	e	0.0941	0
	f	0.1272	0
	g	0.1845	0
	d	0.1345	0
	l	0.1284	0
	n	0.2792	0
	f	0.1699	0
	s	0.107	0
	k	0.1428	0
	y	0.379	0
	a	0.1365	0
	f	0.1433	0
	k	0.2577	0
	r	0.3349	0
	c	0.0875	0
	e	0.1267	0
	t	0.2241	0
	l	0.1027	0
	k	0.1969	0
	e	0.104	0
	s	0.1198	0
	l	0.0852	0
	e	0.1135	0
	s	0.1346	0
	h	0.1668	0
	a	0.0882	0
	t	0.1138	0
	l	0.0807	0
	l	0.0824	0
	y	0.1506	0
	l	0.0993	0
	t	0.1165	0
	c	0.0954	0
	d	0.092	0
	y	0.1751	0
	n	0.1157	0
	e	0.0924	0
	s	0.0852	0
	l	0.0795	0
	m	0.1068	0
	i	0.1008	0
	m	0.0844	0
	k	0.1329	0
	q	0.1325	0
	f	0.1017	0
	q	0.1004	0
	e	0.096	0
	q	0.1823	0
	n	0.1675	0
	d	0.1379	0
	v	0.1141	0
	l	0.0909	0
	n	0.129	0
	d	0.1105	0
	k	0.1564	0
	l	0.1237	0
	k	0.2173	0
	y	0.1305	0
	l	0.0827	0
	k	0.2039	0
	h	0.2103	0
	k	0.1712	0
	i	0.1194	0
	R	0.5899	1
	s	0.2895	0
	t	0.3881	0
	n	0.4178	0
	q	0.3701	0
	Y	0.4886	1
	Y	0.5223	1
	k	0.1961	0
	l	0.113	0
	s	0.1166	0
	c	0.0823	0
	d	0.1345	0
	r	0.1564	0
	i	0.0848	0
	f	0.0853	0
	e	0.0897	0
	e	0.0786	0
	d	0.0856	0
	e	0.0813	0
	v	0.0824	0
	y	0.1067	0
	a	0.089	0
	d	0.1034	0
	v	0.0919	0
	q	0.1034	0
	s	0.0988	0
	v	0.0957	0
	e	0.0926	0
	k	0.2232	0
	r	0.1388	0
	k	0.2069	0
	i	0.0932	0
	q	0.0959	0
	d	0.0903	0
	f	0.097	0
	d	0.0955	0
	e	0.0822	0
	r	0.1039	0
	i	0.0826	0
	e	0.0866	0
	a	0.09	0
	l	0.0822	0
	r	0.188	0
	s	0.176	0
	r	0.3623	0
	v	0.111	0
	v	0.1219	0
	g	0.1331	0
	k	0.1646	0
	i	0.1078	0
	e	0.0989	0
	q	0.2271	0
	r	0.1759	0
	d	0.1105	0
	v	0.1285	0
	d	0.1512	0
	f	0.1061	0
	r	0.107	0
	d	0.0888	0
	e	0.0822	0
	e	0.0877	0
	e	0.0905	0
	k	0.0887	0
	c	0.0834	0
	s	0.1013	0
	v	0.0958	0
	i	0.0825	0
	p	0.0884	0
	i	0.0822	0
	r	0.107	0
	i	0.0817	0
	e	0.1082	0
	a	0.0842	0
	d	0.0867	0
	q	0.1063	0
	d	0.0992	0
	l	0.0781	0
	q	0.094	0
	t	0.1046	0
	v	0.0825	0
	c	0.0847	0
	t	0.1338	0
	i	0.0821	0
	f	0.0809	0
	c	0.0779	0
	d	0.1083	0
	l	0.0805	0
	f	0.1039	0
	d	0.1117	0
	r	0.233	0
	i	0.0978	0
	h	0.1423	0
	a	0.1382	0
	y	0.2358	0
	s	0.2485	0
	h	0.3263	0
	c	0.0933	0
	r	0.2098	0
	h	0.1773	0
	q	0.1582	0
	l	0.0906	0
	i	0.088	0
	e	0.0843	0
	f	0.0855	0
	t	0.0949	0
	e	0.0843	0
	w	0.1479	0
	e	0.085	0
	s	0.1471	0
	r	0.1907	0
	r	0.1595	0
	d	0.0955	0
	h	0.1409	0
	l	0.0846	0
	d	0.0973	0
	v	0.0823	0
	l	0.0804	0
	d	0.0856	0
	t	0.0985	0
	v	0.0811	0
	e	0.0853	0
	h	0.1022	0
	l	0.0777	0
	v	0.0814	0
	d	0.0844	0
	v	0.0786	0
	v	0.0796	0
	e	0.0808	0
	c	0.0764	0
	v	0.081	0
	e	0.0821	0
	d	0.0841	0
	i	0.0834	0
	s	0.1164	0
	q	0.0899	0
	k	0.1127	0
	v	0.0925	0
	e	0.0916	0
	e	0.0873	0
	l	0.0872	0
	e	0.0934	0
	n	0.1609	0
	l	0.1567	0
	k	0.2945	0
	r	0.3514	0
	g	0.2221	0
	a	0.135	0
	K	0.6508	1
	g	0.4403	0
	R	0.5932	1
	R	0.6878	1
	K	0.6552	1
	K	0.627	1
	q	0.3473	0
	q	0.2027	0
	q	0.2569	0
	k	0.3041	0
	d	0.1984	0
	e	0.0967	0
	k	0.1826	0
	k	0.1673	0
	e	0.1073	0
	y	0.1576	0
	l	0.0835	0
	a	0.0845	0
	s	0.1432	0
	w	0.2259	0
	r	0.3129	0
	k	0.3587	0
	r	0.3267	0
	l	0.0999	0
	f	0.1109	0
	v	0.0927	0
	e	0.0885	0
	k	0.1869	0
	n	0.159	0
	s	0.1246	0
	e	0.0903	0
	e	0.0892	0
	p	0.0923	0
	p	0.1127	0
	i	0.0831	0
	v	0.0892	0
	i	0.091	0
	t	0.1054	0
	i	0.083	0
	d	0.1016	0
	s	0.1957	0
	e	0.105	0
	a	0.0958	0
	c	0.1704	0
	t	0.2444	0
	t	0.1714	0
	a	0.0871	0
	d	0.0908	0
	e	0.0846	0
	d	0.0901	0
	d	0.0824	0
	e	0.0796	0
	e	0.0857	0
	n	0.1782	0
	t	0.1451	0
	s	0.1525	0
	q	0.0979	0
	i	0.0868	0
	e	0.0833	0
	e	0.1058	0
	i	0.0908	0
	l	0.0808	0
	g	0.1063	0
	m	0.0911	0
	p	0.0861	0
	e	0.0964	0
	n	0.1047	0
	e	0.0952	0
	l	0.0798	0
	a	0.0849	0
	q	0.1104	0
	e	0.0839	0
	f	0.0927	0
	e	0.1052	0
	l	0.0818	0
	v	0.0892	0
	f	0.1003	0
	s	0.1691	0
	e	0.0987	0
	l	0.095	0
	k	0.2877	0
	s	0.4022	0
	i	0.1285	0
	R	0.5147	1
	s	0.2362	0
	g	0.2574	0
	g	0.2096	0
	K	0.5084	1
	r	0.417	0
	r	0.3315	0
	e	0.1432	0
	r	0.4237	0
	t	0.3576	0
	p	0.1227	0
	p	0.1088	0
	p	0.1033	0
	s	0.2159	0
	k	0.1126	0
	p	0.1013	0
	h	0.1369	0
	e	0.0827	0
	f	0.0852	0
	i	0.0796	0
	d	0.0916	0
	c	0.0844	0
	d	0.106	0
	m	0.0968	0
	i	0.0786	0
	l	0.0775	0
	q	0.0944	0
	l	0.0797	0
	l	0.0777	0
	e	0.0863	0
	t	0.1203	0
	i	0.1359	0
	f	0.1095	0
	s	0.2367	0
	g	0.1954	0
	e	0.1303	0
	s	0.2266	0
	r	0.2205	0
	s	0.2025	0
	i	0.0886	0
	l	0.0834	0
	e	0.0926	0
	i	0.0813	0
	l	0.0765	0
	e	0.0837	0
	h	0.11	0
	t	0.0861	0
	l	0.0761	0
	f	0.0816	0
	l	0.0827	0
	i	0.0907	0
	s	0.176	0
	d	0.11	0
	h	0.2309	0
	t	0.1306	0
	p	0.128	0
	a	0.18	0
	h	0.1637	0
	g	0.1457	0
	a	0.1016	0
	l	0.0868	0
	p	0.1176	0
	e	0.0914	0
	n	0.1288	0
	m	0.1274	0
	r	0.2859	0
	e	0.1049	0
	v	0.0925	0
	t	0.0985	0
	r	0.1324	0
	e	0.0873	0
	m	0.093	0
	y	0.1771	0
	a	0.0956	0
	r	0.1725	0
	l	0.0899	0
	a	0.0797	0
	l	0.0815	0
	f	0.0868	0
	d	0.0966	0
	e	0.088	0
	i	0.0927	0
	s	0.1185	0
	d	0.0964	0
	k	0.1311	0
	k	0.1546	0
	f	0.1127	0
	e	0.1029	0
	k	0.1571	0
	l	0.09	0
	n	0.134	0
	v	0.0899	0
	m	0.0876	0
	l	0.0781	0
	v	0.0891	0
	e	0.0815	0
	l	0.0774	0
	d	0.1047	0
	s	0.102	0
	k	0.1584	0
	k	0.2323	0
	a	0.0973	0
	m	0.1202	0
	q	0.0975	0
	v	0.1001	0
	a	0.0852	0
	v	0.0857	0
	i	0.0798	0
	k	0.1085	0
	y	0.1923	0
	i	0.1126	0
	s	0.2714	0
	p	0.1927	0
	f	0.163	0
	s	0.4492	0
	G	0.5818	1
	g	0.2158	0
	n	0.2075	0
	s	0.2178	0
	v	0.1839	0
	e	0.1173	0
	n	0.1972	0
	g	0.2206	0
	e	0.1529	0
	e	0.1001	0
	t	0.1985	0
	r	0.4008	0
	d	0.1147	0
	g	0.0975	0
	i	0.124	0
	l	0.0922	0
	r	0.2844	0
	f	0.1039	0
	m	0.1123	0
	w	0.2333	0
	k	0.4037	0
	y	0.1993	0
	a	0.1267	0
	q	0.1407	0
	t	0.2885	0
	g	0.163	0
	l	0.0944	0
	k	0.2452	0
	d	0.1194	0
	e	0.0914	0
	i	0.1055	0
	k	0.1107	0
	l	0.0821	0
	e	0.0927	0
	y	0.1396	0
	l	0.0802	0
	e	0.1048	0
	t	0.0962	0
	l	0.0794	0
	l	0.113	0
	s	0.1433	0
	l	0.0811	0
	m	0.0834	0
	h	0.1707	0
	h	0.1439	0
	d	0.1217	0
	e	0.1026	0
	s	0.1408	0
	i	0.1146	0
	a	0.1764	0
	t	0.197	0
	s	0.2424	0
	y	0.215	0
	g	0.1965	0
	s	0.4037	0
	f	0.1117	0
	a	0.0979	0
	t	0.1982	0
	w	0.1096	0
	d	0.143	0
	v	0.1036	0
	e	0.131	0
	l	0.0942	0
	s	0.0929	0
	i	0.0798	0
	d	0.0869	0
	d	0.0998	0
	l	0.0821	0
	q	0.0989	0
	k	0.2039	0
	k	0.2412	0
	k	0.1745	0
	r	0.1918	0
	i	0.0909	0
	d	0.1116	0
	s	0.1306	0
	v	0.0995	0
	k	0.2815	0
	q	0.2665	0
	l	0.098	0
	w	0.2846	0
	k	0.3328	0
	s	0.2234	0
	n	0.3086	0
	n	0.2238	0
	y	0.2679	0
	a	0.1024	0
	n	0.1403	0
	l	0.0811	0
	v	0.084	0
	d	0.1077	0
	i	0.0855	0
	i	0.0786	0
	q	0.1031	0
	n	0.0992	0
	d	0.1163	0
	i	0.0866	0
	d	0.1016	0
	f	0.1058	0
	a	0.1028	0
	v	0.0889	0
	i	0.078	0
	s	0.0928	0
	v	0.0946	0
	e	0.0936	0
	e	0.0829	0
	a	0.0836	0
	i	0.0857	0
	e	0.0911	0
	m	0.0957	0
	w	0.0853	0
	s	0.1173	0
	f	0.1296	0
	w	0.0988	0
	v	0.0818	0
	h	0.1353	0
	s	0.1298	0
	l	0.0785	0
	e	0.0869	0
	k	0.1507	0
	l	0.0839	0
	k	0.1254	0
	l	0.1025	0
	h	0.1005	0
	v	0.0829	0
	e	0.0744	0
	l	0.0716	0
	i	0.0791	0
	e	0.0821	0
	l	0.0816	0
	v	0.0768	0
	a	0.1091	0
	r	0.1245	0
	l	0.081	0
	m	0.0956	0
	h	0.146	0
	f	0.1238	0
	y	0.1554	0
	l	0.08	0
	f	0.1059	0
	s	0.1135	0
	e	0.0941	0
	e	0.0912	0
	a	0.134	0
	s	0.111	0
	t	0.1256	0
	q	0.1531	0
	n	0.1986	0
	p	0.0968	0
	e	0.0897	0
	k	0.1637	0
	i	0.0995	0
	e	0.0991	0
	r	0.2012	0
	n	0.1423	0
	v	0.0868	0
	d	0.0966	0
	v	0.1241	0
	l	0.0849	0
	l	0.0782	0
	l	0.0906	0
	k	0.1804	0
	f	0.0965	0
	q	0.1629	0
	k	0.3825	0
	i	0.1021	0
	r	0.1387	0
	g	0.1196	0
	k	0.1667	0
	e	0.1306	0
	l	0.1012	0
	r	0.2515	0
	k	0.164	0
	a	0.0855	0
	p	0.0949	0
	i	0.0968	0
	s	0.1451	0
	i	0.1262	0
	i	0.0866	0
	s	0.1901	0
	t	0.2501	0
	i	0.0989	0
	g	0.2103	0
	y	0.2743	0
	l	0.1113	0
	t	0.1285	0
	c	0.0862	0
	i	0.1435	0
	a	0.1269	0
	f	0.1158	0
	k	0.1708	0
	k	0.1847	0
	y	0.1998	0
	s	0.1238	0
	k	0.1948	0
	f	0.1195	0
	e	0.0922	0
	k	0.2059	0
	d	0.1229	0
	w	0.124	0
	k	0.1817	0
	n	0.1134	0
	w	0.1955	0
	r	0.1055	0
	v	0.0829	0
	l	0.0794	0
	y	0.1633	0
	e	0.1036	0
	i	0.0817	0
	v	0.0973	0
	k	0.3917	0
	i	0.1474	0
	h	0.158	0
	r	0.185	0
	g	0.2253	0
	d	0.165	0
	a	0.1271	0
	k	0.2838	0
	k	0.1408	0
	y	0.1864	0
	i	0.1008	0
	e	0.0885	0
	q	0.125	0
	l	0.0779	0
	d	0.0919	0
	k	0.0992	0
	a	0.0853	0
	e	0.0922	0
	d	0.0985	0
	p	0.0948	0
	d	0.0975	0
	t	0.0892	0
	m	0.102	0
	p	0.0795	0
	l	0.0816	0
	m	0.0843	0
	e	0.0789	0
	l	0.076	0
	d	0.0917	0
	l	0.078	0
	l	0.0768	0
	v	0.0893	0
	k	0.1487	0
	a	0.0943	0
	h	0.1988	0
	d	0.0968	0
	v	0.11	0
	l	0.0894	0
	g	0.1182	0
	e	0.122	0
	h	0.1856	0
	q	0.2224	0
	c	0.1116	0
	c	0.0819	0
	a	0.0994	0
	q	0.129	0
	k	0.1861	0
	n	0.1481	0
	y	0.1916	0
	e	0.117	0
	f	0.09	0
	l	0.0793	0
	f	0.0886	0
	f	0.0921	0
	m	0.0959	0
	i	0.0835	0
	d	0.1358	0
	r	0.0971	0
	f	0.0885	0
	r	0.1221	0
	l	0.0991	0
	l	0.0796	0
	i	0.0898	0
	d	0.0782	0
	d	0.0828	0
	i	0.0765	0
	p	0.0799	0
	l	0.0807	0
	l	0.076	0
	e	0.0775	0
	m	0.087	0
	c	0.0757	0
	y	0.0985	0
	l	0.0828	0
	k	0.1502	0
	d	0.1163	0
	n	0.1328	0
	g	0.1333	0
	y	0.2546	0
	l	0.0918	0
	w	0.1976	0
	n	0.2455	0
	n	0.1796	0
	v	0.0871	0
	n	0.1554	0
	q	0.1517	0
	e	0.1105	0
	l	0.0884	0
	s	0.1601	0
	q	0.2041	0
	v	0.0841	0
	l	0.0915	0
	f	0.1596	0
	c	0.0836	0
	m	0.0917	0
	y	0.3162	0
	g	0.2811	0
	k	0.3316	0
	y	0.3497	0
	G	0.5282	1
	R	0.6754	1
	K	0.5104	1
	r	0.4056	0
	R	0.537	1
	a	0.1584	0
	r	0.1838	0
	e	0.1166	0
	d	0.1978	0
	h	0.3175	0
	e	0.1082	0
	n	0.1686	0
	g	0.1431	0
	g	0.1908	0
	k	0.231	0
	c	0.1345	0
	v	0.1273	0
	a	0.1128	0
	t	0.172	0
	p	0.13	0
	d	0.138	0
	v	0.1475	0
	s	0.118	0
	r	0.241	0
	r	0.2256	0
	i	0.0889	0
	m	0.0897	0
	a	0.1407	0
	v	0.0818	0
	i	0.078	0
	l	0.0787	0
	v	0.086	0
	q	0.1079	0
	p	0.0912	0
	l	0.0783	0
	p	0.0871	0
	l	0.0855	0
	y	0.1266	0
	d	0.0923	0
	e	0.0816	0
	k	0.0971	0
	e	0.0854	0
	k	0.1507	0
	l	0.0768	0
	a	0.0897	0
	h	0.1146	0
	d	0.0966	0
	i	0.0763	0
	s	0.082	0
	e	0.0895	0
	l	0.0788	0
	l	0.0869	0
	n	0.1776	0
	s	0.1523	0
	k	0.1942	0
	f	0.0994	0
	p	0.1367	0
	f	0.1341	0
	l	0.1025	0
	l	0.0797	0
	e	0.1047	0
	i	0.0913	0
	s	0.192	0
	a	0.1053	0
	e	0.1105	0
	k	0.1912	0
	k	0.167	0
	k	0.1114	0
	k	0.1476	0
	r	0.1173	0
	l	0.117	0
	e	0.1015	0
	f	0.0852	0
	k	0.1258	0
	e	0.1076	0
	f	0.0919	0
	l	0.0876	0
	q	0.1509	0
	k	0.2768	0
	s	0.109	0
	s	0.1154	0
	s	0.1184	0
	l	0.107	0
	e	0.1235	0
	d	0.1417	0
	v	0.1002	0
	n	0.1103	0
	s	0.1136	0
	s	0.1355	0
	l	0.0979	0
	q	0.172	0
	q	0.1481	0
	c	0.0809	0
	r	0.1209	0
	d	0.0984	0
	d	0.103	0
	v	0.0892	0
	d	0.0851	0
	d	0.1058	0
	y	0.0937	0
	i	0.0814	0
	q	0.1081	0
	s	0.1373	0
	l	0.0928	0
	v	0.0822	0
	w	0.1249	0
	y	0.2048	0
	t	0.0921	0
	m	0.0851	0
	a	0.0922	0
	l	0.0906	0
	i	0.1501	0
	s	0.2	0
	f	0.1972	0
	r	0.4477	0
	q	0.4242	0
	n	0.2354	0
	s	0.3518	0
	f	0.1883	0
	k	0.2444	0
	d	0.1311	0
	a	0.108	0
	a	0.0981	0
	k	0.2378	0
	y	0.1759	0
	a	0.0931	0
	e	0.0878	0
	l	0.0777	0
	y	0.1096	0
	l	0.0769	0
	l	0.0769	0
	t	0.1018	0
	e	0.0913	0
	e	0.1026	0
	s	0.1107	0
	a	0.0982	0
	v	0.0872	0
	d	0.1278	0
	a	0.2175	0
	r	0.166	0
	l	0.1294	0
	r	0.2468	0
	g	0.1808	0
	s	0.3519	0
	v	0.175	0
	w	0.3308	0
	g	0.1764	0
	m	0.1237	0
	l	0.0896	0
	a	0.1053	0
	h	0.1926	0
	a	0.1182	0
	s	0.2069	0
	v	0.1556	0
	h	0.2089	0
	n	0.1578	0
	l	0.0859	0
	f	0.1108	0
	q	0.1497	0
	f	0.0826	0
	d	0.1009	0
	p	0.0841	0
	h	0.0896	0
	e	0.0799	0
	i	0.0864	0
	y	0.1171	0
	e	0.0933	0
	q	0.1167	0
	w	0.1131	0
	k	0.1396	0
	w	0.1307	0
	r	0.1831	0
	i	0.1016	0
	m	0.1413	0
	p	0.1318	0
	f	0.1075	0
	r	0.1901	0
	m	0.0925	0
	a	0.0863	0
	v	0.0841	0
	d	0.1172	0
	a	0.098	0
	q	0.0961	0
	q	0.0983	0
	n	0.0928	0
	e	0.1053	0
	p	0.118	0
	v	0.0902	0
	p	0.0863	0
	h	0.0873	0
	f	0.0809	0
	e	0.0859	0
	l	0.0807	0
	a	0.0865	0
	a	0.1022	0
	i	0.083	0
	l	0.0861	0
	y	0.2188	0
	q	0.1755	0
	l	0.0825	0
	a	0.1395	0
	s	0.2968	0
	s	0.1824	0
	l	0.0882	0
	a	0.2065	0
	r	0.3928	0
	f	0.1195	0
	y	0.1628	0
	r	0.3664	0
	t	0.2603	0
	l	0.0833	0
	p	0.0968	0
	k	0.1158	0
	d	0.1453	0
	d	0.1047	0
	a	0.1183	0
	r	0.168	0
	r	0.2659	0
	k	0.2779	0
	d	0.1447	0
	f	0.1625	0
	g	0.1898	0
	d	0.1158	0
	v	0.0893	0
	q	0.1145	0
	k	0.1824	0
	l	0.0993	0
	r	0.1343	0
	v	0.1178	0
	e	0.0984	0
	s	0.1633	0
	r	0.389	0
	q	0.2612	0
	q	0.1373	0
	f	0.1432	0
	d	0.1328	0
	r	0.2442	0
	s	0.1016	0
	l	0.09	0
	e	0.1148	0
	l	0.0812	0
	t	0.0966	0
	k	0.124	0
	i	0.0938	0
	g	0.1388	0
	e	0.1202	0
	d	0.1257	0
	g	0.1442	0
	s	0.2258	0
	q	0.1483	0
	p	0.1129	0
	e	0.1165	0
	h	0.1362	0
	q	0.1844	0
	w	0.172	0
	l	0.088	0
	c	0.0882	0
	y	0.2844	0
	f	0.1499	0
	f	0.1058	0
	i	0.0779	0
	g	0.0988	0
	k	0.2098	0
	l	0.0907	0
	e	0.1055	0
	a	0.1287	0
	k	0.394	0
	s	0.1515	0
	s	0.1713	0
	q	0.1736	0
	w	0.1961	0
	d	0.1449	0
	i	0.0929	0
	l	0.0788	0
	k	0.114	0
	v	0.0932	0
	v	0.0902	0
	e	0.0941	0
	s	0.1554	0
	f	0.1309	0
	y	0.1666	0
	e	0.116	0
	a	0.1223	0
	a	0.0953	0
	c	0.0828	0
	g	0.1395	0
	c	0.0928	0
	e	0.1266	0
	l	0.0961	0
	a	0.1056	0
	g	0.1498	0
	f	0.116	0
	y	0.4254	0
	y	0.4038	0
	p	0.1738	0
	q	0.2473	0
	k	0.431	0
	v	0.1231	0
	q	0.3102	0
	t	0.449	0
	K	0.5643	1
	k	0.4361	0
	q	0.2876	0
	t	0.2021	0
	n	0.2297	0
	f	0.097	0
	e	0.0878	0
	p	0.0934	0
	l	0.0786	0
	e	0.0819	0
	v	0.0877	0
	h	0.1959	0
	y	0.2534	0
	q	0.1793	0
	a	0.0979	0
	f	0.1471	0
	s	0.1158	0
	a	0.1343	0
	v	0.0855	0
	y	0.103	0
	k	0.2674	0
	y	0.2036	0
	l	0.08	0
	i	0.0833	0
	n	0.1387	0
	n	0.1897	0
	e	0.0944	0
	l	0.1319	0
	p	0.1388	0
	s	0.1131	0
	l	0.081	0
	k	0.1475	0
	i	0.0959	0
	l	0.0941	0
	r	0.2026	0
	k	0.1106	0
	l	0.0782	0
	h	0.1349	0
	v	0.0897	0
	l	0.0859	0
	l	0.0749	0
	k	0.1121	0
	i	0.077	0
	l	0.0808	0
	d	0.1361	0
	d	0.1385	0
	g	0.1322	0
	h	0.2322	0
	k	0.3373	0
	v	0.1466	0
	v	0.1431	0
	R	0.5773	1
	q	0.2289	0
	s	0.2973	0
	n	0.2811	0
	s	0.2853	0
	l	0.1049	0
	f	0.1494	0
	k	0.2134	0
	v	0.0917	0
	n	0.1089	0
	v	0.1027	0
	e	0.1293	0
	v	0.1054	0
	y	0.2763	0
	s	0.1327	0
	v	0.0914	0
	m	0.0895	0
	d	0.1185	0
	e	0.1081	0
	l	0.0824	0
	v	0.09	0
	m	0.1132	0
	s	0.1177	0
	t	0.106	0
	l	0.1	0
	e	0.1011	0
	r	0.1247	0
	e	0.0853	0
	k	0.1141	0
	d	0.0938	0
	e	0.0986	0
	e	0.0894	0
	e	0.1107	0
	n	0.1358	0
	s	0.1017	0
	v	0.0985	0
	k	0.1291	0
	f	0.0846	0
	d	0.1112	0
	t	0.0898	0
	e	0.0913	0
	l	0.0871	0
	r	0.2635	0
	e	0.1377	0
	q	0.1069	0
	l	0.0799	0
	v	0.094	0
	t	0.1018	0
	e	0.0928	0
	l	0.0811	0
	k	0.1031	0
	e	0.1223	0
	m	0.1104	0
	c	0.0831	0
	t	0.1253	0
	r	0.1551	0
	a	0.0991	0
	f	0.1132	0
	t	0.1465	0
	l	0.0999	0
	v	0.0855	0
	t	0.123	0
	d	0.1824	0
	r	0.2703	0
	f	0.1289	0
	p	0.1221	0
	h	0.2677	0
	i	0.1436	0
	k	0.377	0
	s	0.3025	0
	f	0.184	0
	y	0.3434	0
	r	0.3557	0
	l	0.0882	0
	a	0.1211	0
	q	0.1865	0
	l	0.0878	0
	h	0.1407	0
	f	0.0872	0
	e	0.1096	0
	k	0.1788	0
	g	0.118	0
	e	0.0929	0
	f	0.0975	0
	d	0.1279	0
	e	0.1132	0
	a	0.0955	0
	s	0.1945	0
	e	0.119	0
	h	0.1485	0
	i	0.1063	0
	f	0.1557	0
	k	0.272	0
	n	0.2244	0
	t	0.1179	0
	f	0.131	0
	k	0.2869	0
	r	0.3779	0
	k	0.418	0
	k	0.4258	0
	r	0.3412	0
	d	0.1513	0
	d	0.159	0
	g	0.2287	0
	m	0.1232	0
	f	0.1104	0
	d	0.1029	0
	n	0.1525	0
	c	0.0842	0
	v	0.1041	0
	e	0.1255	0
	i	0.1017	0
	s	0.1853	0
	c	0.1111	0
	n	0.3152	0
	d	0.1581	0
	i	0.1259	0
	n	0.3871	0
	R	0.6906	1
	n	0.4079	0
	g	0.3282	0
	s	0.4474	0
	f	0.2279	0
	g	0.3845	0
	f	0.3068	0
	h	0.3778	0
	i	0.1174	0
	e	0.1456	0
	r	0.337	0
	c	0.0952	0
	a	0.1168	0
	k	0.2334	0
	l	0.0927	0
	g	0.1044	0
	a	0.0933	0
	q	0.1617	0
	v	0.0949	0
	a	0.0991	0
	q	0.1225	0
	k	0.1411	0
	t	0.1422	0
	m	0.1527	0
	d	0.1253	0
	l	0.0896	0
	y	0.1484	0
	n	0.1222	0
	v	0.0812	0
	v	0.0865	0
	a	0.1016	0
	m	0.1038	0
	l	0.0856	0
	n	0.2338	0
	t	0.2379	0
	m	0.1203	0
	i	0.0863	0
	n	0.1822	0
	i	0.0829	0
	i	0.0943	0
	a	0.0867	0
	k	0.0926	0
	d	0.11	0
	d	0.1211	0
	d	0.1076	0
	e	0.093	0
	h	0.1458	0
	i	0.0817	0
	d	0.0825	0
	a	0.1001	0
	s	0.0924	0
	v	0.103	0
	r	0.1624	0
	k	0.3071	0
	t	0.1651	0
	l	0.0881	0
	v	0.1006	0
	n	0.1466	0
	i	0.0875	0
	y	0.1793	0
	l	0.0911	0
	t	0.189	0
	a	0.0922	0
	l	0.0817	0
	e	0.0926	0
	h	0.173	0
	i	0.0893	0
	v	0.0999	0
	q	0.1668	0
	s	0.2163	0
	r	0.2857	0
	n	0.1166	0
	d	0.2035	0
	v	0.1861	0
	s	0.3673	0
	t	0.2698	0
	R	0.4739	1
	s	0.4611	0
	t	0.4009	0
	p	0.1513	0
	s	0.4018	0
	p	0.1237	0
	a	0.1078	0
	p	0.117	0
	g	0.131	0
	e	0.114	0
	a	0.1501	0
	t	0.195	0
	a	0.1465	0
	k	0.2983	0
	q	0.1441	0
	h	0.3359	0
	h	0.2802	0
	i	0.1049	0
	k	0.4577	0
	q	0.1723	0
	y	0.3382	0
	r	0.4098	0
	v	0.1386	0
	k	0.409	0
	s	0.3649	0
	s	0.4346	0
	t	0.2682	0
	l	0.0979	0
	r	0.4051	0
	s	0.3226	0
	d	0.1093	0
	l	0.085	0
	w	0.2406	0
	r	0.3523	0
	l	0.0893	0
	w	0.1824	0
	q	0.2044	0
	t	0.2006	0
	l	0.0894	0
	s	0.2293	0
	k	0.2699	0
	c	0.0961	0
	s	0.1931	0
	k	0.2463	0
	p	0.1183	0
	d	0.1358	0
	e	0.0847	0
	p	0.0864	0
	l	0.0804	0
	i	0.088	0
	r	0.2166	0
	q	0.0893	0
	i	0.099	0
	k	0.2336	0
	t	0.1117	0
	k	0.2277	0
	a	0.1433	0
	e	0.0856	0
	v	0.09	0
	c	0.0793	0
	i	0.0828	0
	v	0.1026	0
	h	0.2192	0
	c	0.0912	0
	f	0.1146	0
	k	0.2545	0
	s	0.1966	0
	i	0.0886	0
	d	0.0885	0
	e	0.0857	0
	l	0.0811	0
	r	0.1853	0
	a	0.1183	0
	r	0.2922	0
	m	0.2305	0
	l	0.1992	0
	s	0.2272	0
	s	0.3854	0
	s	0.3702	0
	S	0.5041	1
	S	0.6274	1
	T	0.5582	1
	a	0.4231	0
	a	0.2194	0
	N	0.6451	1
	s	0.4246	0
	g	0.201	0
	d	0.168	0
	G	0.5334	1
	K	0.7543	1
	R	0.759	1
	R	0.7531	1
	N	0.5356	1
	n	0.3782	0
	t	0.2376	0
	t	0.175	0
	K	0.5116	1
	R	0.5112	1
	k	0.3741	0
	f	0.1056	0
	d	0.1101	0
	a	0.0909	0
	l	0.0888	0
	e	0.1051	0
	v	0.0863	0
	v	0.0884	0
	q	0.151	0
	q	0.1975	0
	m	0.0995	0
	q	0.1988	0
	k	0.2224	0
	s	0.2265	0
	i	0.1342	0
	s	0.2598	0
	v	0.1526	0
	a	0.1392	0
	q	0.2867	0
	s	0.3248	0
	s	0.2198	0
	s	0.4111	0
	T	0.5	1
	p	0.201	0
	p	0.1122	0
	p	0.1239	0
	s	0.1909	0
	l	0.099	0
	t	0.1783	0
	l	0.1034	0
	y	0.2458	0
	d	0.132	0
	v	0.124	0
	w	0.0992	0
	t	0.2082	0
	k	0.2404	0
	q	0.1671	0
	l	0.0941	0
	a	0.0919	0
	k	0.2072	0
	d	0.1005	0
	l	0.0861	0
	l	0.0826	0
	k	0.1262	0
	n	0.2574	0
	g	0.1487	0
	t	0.3896	0
	p	0.3018	0
	G	0.5426	1
	S	0.6205	1
	t	0.3277	0
	T	0.5225	1
	t	0.3659	0
	a	0.1571	0
	p	0.166	0
	t	0.2631	0
	v	0.1328	0
	q	0.2116	0
	a	0.1597	0
	p	0.155	0
	a	0.0947	0
	p	0.1093	0
	s	0.2912	0
	s	0.1942	0
	s	0.3444	0
	i	0.2048	0
	p	0.2099	0
	n	0.3343	0
	t	0.3	0
	s	0.3331	0
	t	0.4113	0
	s	0.4431	0
	i	0.1477	0
	p	0.1308	0
	k	0.2712	0
	a	0.1803	0
	p	0.1593	0
	s	0.2218	0
	a	0.0951	0
	p	0.1198	0
	v	0.1308	0
	l	0.0856	0
	s	0.1289	0
	a	0.1161	0
	a	0.0819	0
	p	0.0998	0
	p	0.0995	0
	k	0.1045	0
	i	0.0954	0
	v	0.0835	0
	a	0.0931	0
	p	0.0923	0
	a	0.0808	0
	a	0.0826	0
	p	0.0947	0
	a	0.084	0
	a	0.0826	0
	p	0.0928	0
	t	0.1017	0
	h	0.119	0
	y	0.1698	0
	s	0.2458	0
	p	0.1415	0
	i	0.1079	0
	s	0.1816	0
	s	0.1009	0
	d	0.0828	0
	d	0.1041	0
	d	0.1062	0
	e	0.0817	0
	i	0.08	0
	q	0.095	0
	c	0.0737	0
	i	0.0752	0
	e	0.0812	0
	p	0.0761	0
	p	0.0797	0
	p	0.0804	0
	a	0.0805	0
	k	0.1323	0
	k	0.1712	0
	p	0.0981	0
	a	0.0954	0
	p	0.1005	0
	s	0.2414	0
	a	0.1347	0
	s	0.1934	0
	a	0.1132	0
	h	0.1982	0
	n	0.2246	0
	l	0.096	0
	s	0.1842	0
	a	0.0973	0
	l	0.0972	0
	g	0.1729	0
	h	0.1324	0
	q	0.2971	0
	k	0.1454	0
	p	0.1085	0
	g	0.1617	0
	p	0.1657	0
	t	0.3167	0
	a	0.1926	0
	p	0.1252	0
	k	0.1684	0
	v	0.107	0
	t	0.2072	0
	a	0.1066	0
	p	0.1262	0
	k	0.4574	0
	p	0.1645	0
	t	0.3307	0
	t	0.2979	0
	s	0.3817	0
	T	0.4985	1
	a	0.19	0
	S	0.5306	1
	S	0.5617	1
	Q	0.5148	1
	a	0.221	0
	a	0.1365	0
	S	0.5006	1
	t	0.3848	0
	m	0.1964	0
	a	0.0933	0
	a	0.0904	0
	l	0.0966	0
	l	0.1007	0
	a	0.1139	0
	s	0.127	0
	s	0.1274	0
	g	0.1574	0
	p	0.133	0
	d	0.1701	0
	n	0.301	0
	v	0.1088	0
	s	0.206	0
	k	0.2151	0
	f	0.1123	0
	i	0.0838	0
	l	0.0839	0
	a	0.1089	0
	n	0.2875	0
	a	0.1582	0
	n	0.2961	0
	s	0.2878	0
	a	0.1596	0
	d	0.2487	0
	s	0.2111	0
	q	0.2972	0
	k	0.3188	0
	q	0.1666	0
	r	0.1648	0
	l	0.0826	0
	a	0.0874	0
	l	0.0907	0
	q	0.1033	0
	l	0.0893	0
	l	0.0935	0
	a	0.0897	0
	h	0.1585	0
	a	0.1166	0
	q	0.1632	0
	a	0.1019	0
	s	0.2058	0
	a	0.0991	0
	p	0.1363	0
	a	0.0942	0
	a	0.1296	0
	p	0.1078	0
	t	0.1915	0
	a	0.1194	0
	s	0.217	0
	s	0.2615	0
	t	0.4141	0
	n	0.1995	0
	q	0.3789	0
	i	0.1579	0
	a	0.1296	0
	a	0.132	0
	q	0.1921	0
	l	0.085	0
	i	0.0885	0
	q	0.11	0
	a	0.1024	0
	l	0.0804	0
	q	0.1044	0
	a	0.1112	0
	a	0.0908	0
	k	0.112	0
	d	0.1511	0
	a	0.0979	0
	q	0.1284	0
	t	0.2099	0
	a	0.1164	0
	k	0.1797	0
	l	0.1086	0
	v	0.1338	0
	a	0.0952	0
	q	0.1789	0
	e	0.0867	0
	k	0.1409	0
	a	0.0996	0
	k	0.2722	0
	k	0.1319	0
	e	0.1086	0
	a	0.0926	0
	q	0.1908	0
	e	0.1161	0
	k	0.1299	0
	a	0.098	0
	r	0.2434	0
	r	0.1299	0
	e	0.104	0
	a	0.0883	0
	e	0.0976	0
	a	0.0993	0
	k	0.1134	0
	k	0.1169	0
	e	0.0841	0
	a	0.0883	0
	q	0.1367	0
	l	0.0852	0
	a	0.0859	0
	q	0.147	0
	l	0.0811	0
	m	0.099	0
	k	0.1766	0
	i	0.0831	0
	a	0.0948	0
	e	0.1022	0
	e	0.09	0
	r	0.1325	0
	s	0.1226	0
	k	0.1352	0
	k	0.2327	0
	e	0.1182	0
	a	0.108	0
	a	0.1024	0
	e	0.0861	0
	k	0.1152	0
	k	0.1293	0
	a	0.0973	0
	k	0.255	0
	e	0.1108	0
	a	0.0924	0
	q	0.1663	0
	r	0.1359	0
	l	0.086	0
	a	0.1112	0
	a	0.1108	0
	a	0.085	0
	k	0.121	0
	l	0.0843	0
	a	0.0936	0
	q	0.1749	0
	q	0.1045	0
	a	0.0984	0
	n	0.2521	0
	d	0.1564	0
	q	0.1188	0
	a	0.118	0
	q	0.1424	0
	m	0.1308	0
	i	0.0915	0
	q	0.1699	0
	w	0.1497	0
	l	0.0861	0
	n	0.1585	0
	a	0.1081	0
	a	0.0886	0
	h	0.2338	0
	y	0.1795	0
	a	0.1156	0
	s	0.3224	0
	p	0.219	0
	s	0.2401	0
	T	0.5022	1
	s	0.3502	0
	n	0.4298	0
	a	0.2341	0
	a	0.2068	0
	t	0.413	0
	l	0.1007	0
	s	0.1575	0
	a	0.1648	0
	n	0.1235	0
	l	0.1097	0
	a	0.1095	0
	a	0.1307	0
	l	0.083	0
	a	0.1002	0
	s	0.1851	0
	l	0.0906	0
	a	0.1249	0
	g	0.347	0
	n	0.1582	0
	s	0.2234	0
	g	0.2916	0
	a	0.2643	0
	Q	0.4803	1
	r	0.416	0
	a	0.1156	0
	v	0.1263	0
	a	0.1233	0
	a	0.0894	0
	p	0.0905	0
	l	0.0778	0
	p	0.0959	0
	k	0.2084	0
	p	0.1079	0
	v	0.1012	0
	t	0.3388	0
	r	0.3935	0
	s	0.3321	0
	p	0.1348	0
	q	0.2683	0
	v	0.1115	0
	q	0.1462	0
	k	0.1735	0
	p	0.1179	0
	i	0.0899	0
	k	0.2301	0
	p	0.1636	0
	t	0.1984	0
	a	0.1134	0
	s	0.405	0
	R	0.583	1
	s	0.4298	0
	f	0.177	0
	t	0.2959	0
	S	0.4858	1
	f	0.1646	0
	Q	0.4991	1
	N	0.5609	1
	s	0.4181	0
	p	0.1774	0
	S	0.5981	1
	t	0.3804	0
	s	0.4279	0
	s	0.1816	0
	s	0.344	0
	a	0.1299	0
	l	0.0987	0
	a	0.1131	0
	r	0.4597	0
	p	0.2016	0
	s	0.2439	0
	T	0.4885	1
	S	0.5517	1
	T	0.4733	1
	p	0.1813	0
	s	0.4631	0
	h	0.4704	0
	l	0.13	0
	n	0.3101	0
	h	0.3455	0
	n	0.1446	0
	i	0.0841	0
	a	0.0996	0
	r	0.3114	0
	p	0.1192	0
	q	0.2132	0
	a	0.1445	0
	q	0.2637	0
	r	0.3841	0
	p	0.1226	0
	q	0.2258	0
	q	0.1796	0
	q	0.0995	0
	a	0.1183	0
	h	0.2162	0
	l	0.1008	0
	v	0.0911	0
	q	0.1204	0
	r	0.2989	0
	p	0.1186	0
	q	0.2094	0
	a	0.1052	0
[truncated: 56 more rows]
