# Supplementary material for: Cabin1 domain-containing gene picd-1 interacts with pry-1/Axin to regulate multiple processes in Caenorhabditis elegans
Source: Sci Rep. 2022 Jul 14;12:12029. doi: 10.1038/s41598-022-15873-5 (PMC9283418; doi:10.1038/s41598-022-15873-5)
Supplement: Supplementary file 6 — Supplementary Table S2. [file 41598_2022_15873_MOESM6_ESM.xlsx]

## Sheet: Figure 5A
						Figure 5A	Mutiple unpaired t test
		Time (hrs)	Discovery	P value	Mean of N2	Mean of pry-1(mu38)	q value				Time (hrs)	Discovery	P value	Mean of pry-1(mu38)	Mean of pry-1(mu38); picd-1(bh40)	q value
		52			0	0					52			0	0
		54	Yes	0.006116	30	0	0.001544				54			0	0
		56	Yes	0.026332	41.67	3.333	0.005319				56	No	0.292893	3.333	0	0.147911
		58	Yes	0.002215	60	10	0.001034				58	No	0.051317	10	0	0.028794
		60	Yes	0.003072	90	30	0.001034				60	Yes	0.006116	30	0	0.005148
		62	Yes	0.001726	100	43.33	0.001034				62	Yes	0.002946	43.33	0	0.003719
		64			100	56.67					64	Yes	0.001726	56.67	0	0.002905
		66			100	70					66	Yes	0.00399	70	19.11	0.00403
		68			100	81.67					68	Yes	0.000592	81.67	31.56	0.001495
		72			100	88.33					72	Yes	0.011607	88.33	54.67	0.008374
		74			100	100					74	Yes	0.000122	100	71.56	0.000616
		76			100	100					76	No	0.022824	100	87.22	0.014407
		78			100	100					78			100	100
		Time (hrs)	Discovery	P value	Mean of N2	Mean of picd-1(bh40)	q value				Time (hrs)	Discovery	P value	Mean of picd-1(bh40)	Mean of pry-1(mu38); picd-1(bh40)	q value
		52			0	0					52			0	0
		54	Yes	0.006116	30	0	0.002647				54			0	0
		56	Yes	0.019419	41.67	0	0.006538				56			0	0
		58	Yes	0.00154	60	0	0.001166				58			0	0
		60	Yes	0.00249	90	5	0.001487				60	No	0.292893	5	0	0.295822
		62	Yes	0.000944	100	23.33	0.001166				62	No	0.010051	23.33	0	0.020302
		64	Yes	0.001382	100	36.67	0.001166				64	No	0.004107	36.67	0	0.016591
		66	Yes	0.002946	100	56.67	0.001487				66	No	0.00729	56.67	19.11	0.019634
		68	Yes	0.001132	100	65	0.001166				68	No	0.001327	65	31.56	0.010725
		72	Yes	0.010051	100	76.67	0.003807				72	No	0.013055	76.67	54.67	0.021097
		74	No	0.051317	100	85	0.015549				74	No	0.063169	85	71.56	0.072915
		76			100	100					76	No	0.022824	100	87.22	0.030736
		78			100	100					78			100	100

## Sheet: Figure 6A
					Figure 6A	2-way ANOVA
				Within each row, compare columns (simple effects within rows)
				Number of families	8
				Number of comparisons per family	6
				Alpha	0.05
				Tukey's multiple comparisons test	Mean Diff.	95.00% CI of diff.	Below threshold?	Summary	Adjusted P Value
				1
				N2 vs. picd-1(bh40)	7	-16.76 to 30.76	No	ns	0.8548
				N2 vs. pry-1(mu38)	18	-5.765 to 41.76	No	ns	0.1907
				N2 vs. pry-1(mu38); picd-1(bh40)	27.5	3.735 to 51.26	Yes	*	0.0183
				picd-1(bh40) vs. pry-1(mu38)	11	-12.76 to 34.76	No	ns	0.598
				picd-1(bh40) vs. pry-1(mu38); picd-1(bh40)	20.5	-3.265 to 44.26	No	ns	0.1107
				pry-1(mu38) vs. pry-1(mu38); picd-1(bh40)	9.5	-14.26 to 33.26	No	ns	0.7022
				2
				N2 vs. picd-1(bh40)	-0.5	-24.26 to 23.26	No	ns	>0.9999
				N2 vs. pry-1(mu38)	47	23.24 to 70.76	Yes	****	<0.0001
				N2 vs. pry-1(mu38); picd-1(bh40)	72.5	48.74 to 96.26	Yes	****	<0.0001
				picd-1(bh40) vs. pry-1(mu38)	47.5	23.74 to 71.26	Yes	****	<0.0001
				picd-1(bh40) vs. pry-1(mu38); picd-1(bh40)	73	49.24 to 96.76	Yes	****	<0.0001
				pry-1(mu38) vs. pry-1(mu38); picd-1(bh40)	25.5	1.735 to 49.26	Yes	*	0.0317
				3
				N2 vs. picd-1(bh40)	-11	-34.76 to 12.76	No	ns	0.598
				N2 vs. pry-1(mu38)	42.5	18.74 to 66.26	Yes	***	0.0002
				N2 vs. pry-1(mu38); picd-1(bh40)	52.5	28.74 to 76.26	Yes	****	<0.0001
				picd-1(bh40) vs. pry-1(mu38)	53.5	29.74 to 77.26	Yes	****	<0.0001
				picd-1(bh40) vs. pry-1(mu38); picd-1(bh40)	63.5	39.74 to 87.26	Yes	****	<0.0001
				pry-1(mu38) vs. pry-1(mu38); picd-1(bh40)	10	-13.76 to 33.76	No	ns	0.6679
				4
				N2 vs. picd-1(bh40)	33	9.235 to 56.76	Yes	**	0.0036
				N2 vs. pry-1(mu38)	43	19.24 to 66.76	Yes	***	0.0001
				N2 vs. pry-1(mu38); picd-1(bh40)	50	26.24 to 73.76	Yes	****	<0.0001
				picd-1(bh40) vs. pry-1(mu38)	10	-13.76 to 33.76	No	ns	0.6679
				picd-1(bh40) vs. pry-1(mu38); picd-1(bh40)	17	-6.765 to 40.76	No	ns	0.2328
				pry-1(mu38) vs. pry-1(mu38); picd-1(bh40)	7	-16.76 to 30.76	No	ns	0.8548
				5
				N2 vs. picd-1(bh40)	22.5	-1.265 to 46.26	No	ns	0.0688
				N2 vs. pry-1(mu38)	28.5	4.735 to 52.26	Yes	*	0.0138
				N2 vs. pry-1(mu38); picd-1(bh40)	31.5	7.735 to 55.26	Yes	**	0.0057
				picd-1(bh40) vs. pry-1(mu38)	6	-17.76 to 29.76	No	ns	0.9024
				picd-1(bh40) vs. pry-1(mu38); picd-1(bh40)	9	-14.76 to 32.76	No	ns	0.7356
				pry-1(mu38) vs. pry-1(mu38); picd-1(bh40)	3	-20.76 to 26.76	No	ns	0.986
				6
				N2 vs. picd-1(bh40)	8.5	-15.26 to 32.26	No	ns	0.7678
				N2 vs. pry-1(mu38)	15	-8.765 to 38.76	No	ns	0.3352
				N2 vs. pry-1(mu38); picd-1(bh40)	15	-8.765 to 38.76	No	ns	0.3352
				picd-1(bh40) vs. pry-1(mu38)	6.5	-17.26 to 30.26	No	ns	0.8798
				picd-1(bh40) vs. pry-1(mu38); picd-1(bh40)	6.5	-17.26 to 30.26	No	ns	0.8798
				pry-1(mu38) vs. pry-1(mu38); picd-1(bh40)	0	-23.76 to 23.76	No	ns	>0.9999
				7
				N2 vs. picd-1(bh40)	10.5	-13.26 to 34.26	No	ns	0.6331
				N2 vs. pry-1(mu38)	12	-11.76 to 35.76	No	ns	0.5279
				N2 vs. pry-1(mu38); picd-1(bh40)	12	-11.76 to 35.76	No	ns	0.5279
				picd-1(bh40) vs. pry-1(mu38)	1.5	-22.26 to 25.26	No	ns	0.9982
				picd-1(bh40) vs. pry-1(mu38); picd-1(bh40)	1.5	-22.26 to 25.26	No	ns	0.9982
				pry-1(mu38) vs. pry-1(mu38); picd-1(bh40)	0	-23.76 to 23.76	No	ns	>0.9999
				8
				N2 vs. picd-1(bh40)	11	-12.76 to 34.76	No	ns	0.598
				N2 vs. pry-1(mu38)	12	-11.76 to 35.76	No	ns	0.5279
				N2 vs. pry-1(mu38); picd-1(bh40)	12	-11.76 to 35.76	No	ns	0.5279
				picd-1(bh40) vs. pry-1(mu38)	1	-22.76 to 24.76	No	ns	0.9995
				picd-1(bh40) vs. pry-1(mu38); picd-1(bh40)	1	-22.76 to 24.76	No	ns	0.9995
				pry-1(mu38) vs. pry-1(mu38); picd-1(bh40)	0	-23.76 to 23.76	No	ns	>0.9999

## Sheet: Figure 8
			Figure 8D									Figure 8E
				Number of families	4									Number of families	4
				Number of comparisons per family	3									Number of comparisons per family	3
				Alpha	0.05									Alpha	0.05
				Tukey's multiple comparisons test	Mean Diff.	95.00% CI of diff.	Below threshold?	Summary	Adjusted P Value					Tukey's multiple comparisons test	Mean Diff.	95.00% CI of diff.	Below threshold?	Summary	Adjusted P Value
				1										1
				N2 vs. picd-1(gk3701)	13.33	5.960 to 20.71	Yes	**	0.0011					N2 vs. picd-1(gk3701)	0	-8.800 to 8.800	No	ns	>0.9999
				N2 vs. picd-1(bh40)	23.33	15.96 to 30.71	Yes	****	<0.0001					N2 vs. picd-1(bh40)	8.333	-0.4664 to 17.13	No	ns	0.064
				picd-1(gk3701) vs. picd-1(bh40)	10	2.626 to 17.37	Yes	**	0.0091					picd-1(gk3701) vs. picd-1(bh40)	8.333	-0.4664 to 17.13	No	ns	0.064
				2										2
				N2 vs. picd-1(gk3701)	18.33	10.96 to 25.71	Yes	****	<0.0001					N2 vs. picd-1(gk3701)	3.4	-5.400 to 12.20	No	ns	0.5725
				N2 vs. picd-1(bh40)	35	27.63 to 42.37	Yes	****	<0.0001					N2 vs. picd-1(bh40)	11.67	2.867 to 20.47	Yes	*	0.0106
				picd-1(gk3701) vs. picd-1(bh40)	16.67	9.293 to 24.04	Yes	***	0.0002					picd-1(gk3701) vs. picd-1(bh40)	8.267	-0.5331 to 17.07	No	ns	0.0663
				3										3
				N2 vs. picd-1(gk3701)	20	12.63 to 27.37	Yes	****	<0.0001					N2 vs. picd-1(gk3701)	6.667	-2.133 to 15.47	No	ns	0.1494
				N2 vs. picd-1(bh40)	31.67	24.29 to 39.04	Yes	****	<0.0001					N2 vs. picd-1(bh40)	18.33	9.534 to 27.13	Yes	***	0.0003
				picd-1(gk3701) vs. picd-1(bh40)	11.67	4.293 to 19.04	Yes	**	0.0031					picd-1(gk3701) vs. picd-1(bh40)	11.67	2.867 to 20.47	Yes	*	0.0106
				4										4
				N2 vs. picd-1(gk3701)	13.33	5.960 to 20.71	Yes	**	0.0011					N2 vs. picd-1(gk3701)	6.667	-2.133 to 15.47	No	ns	0.1494
				N2 vs. picd-1(bh40)	31.67	24.29 to 39.04	Yes	****	<0.0001					N2 vs. picd-1(bh40)	20	11.20 to 28.80	Yes	***	0.0002
				picd-1(gk3701) vs. picd-1(bh40)	18.33	10.96 to 25.71	Yes	****	<0.0001					picd-1(gk3701) vs. picd-1(bh40)	13.33	4.534 to 22.13	Yes	**	0.0043
				N2 vs. picd-1(bh40)	31.67	26.03 to 37.30	Yes	****	<0.0001
				picd-1(gk3701) vs. picd-1(bh40)	18.33	12.70 to 23.97	Yes	****	<0.0001

## Sheet: Figure 9
			Figure 9E									Figure 9F
				Tukey's multiple comparisons test	Mean Diff.	95.00% CI of diff.	Below threshold?	Summary	Adjusted P Value					Tukey's multiple comparisons test	Mean Diff.	95.00% CI of diff.	Below threshold?	Summary	Adjusted P Value
				Day 1										Day 1
				N2 vs. picd-1(gk3701)	1.656	-1.881 to 5.193	No	ns	0.5024					N2 vs. picd-1(gk3701)	36.44	15.07 to 57.81	Yes	***	0.0003
				N2 vs. picd-1(bh40)	4.656	1.119 to 8.193	Yes	**	0.0068					N2 vs. picd-1(bh40)	45.59	24.22 to 66.96	Yes	****	<0.0001
				picd-1(gk3701) vs. picd-1(bh40)	3	-0.5371 to 6.537	No	ns	0.1119					picd-1(gk3701) vs. picd-1(bh40)	9.156	-12.21 to 30.53	No	ns	0.5668
				Day 2										Day 2
				N2 vs. picd-1(gk3701)	3.063	-0.4746 to 6.600	No	ns	0.1024					N2 vs. picd-1(gk3701)	34.75	13.38 to 56.12	Yes	***	0.0006
				N2 vs. picd-1(bh40)	3.969	0.4316 to 7.506	Yes	*	0.0243					N2 vs. picd-1(bh40)	54.5	33.13 to 75.87	Yes	****	<0.0001
				picd-1(gk3701) vs. picd-1(bh40)	0.9063	-2.631 to 4.443	No	ns	0.8121					picd-1(gk3701) vs. picd-1(bh40)	19.75	-1.620 to 41.12	No	ns	0.0763
				Day 3										Day 3
				N2 vs. picd-1(gk3701)	3.344	-0.1934 to 6.881	No	ns	0.0676					N2 vs. picd-1(gk3701)	39.09	17.72 to 60.46	Yes	****	<0.0001
				N2 vs. picd-1(bh40)	5.5	1.963 to 9.037	Yes	**	0.0012					N2 vs. picd-1(bh40)	58.78	37.41 to 80.15	Yes	****	<0.0001
				picd-1(gk3701) vs. picd-1(bh40)	2.156	-1.381 to 5.693	No	ns	0.3149					picd-1(gk3701) vs. picd-1(bh40)	19.69	-1.682 to 41.06	No	ns	0.0775
				Day 4										Day 4
				N2 vs. picd-1(gk3701)	1.656	-1.881 to 5.193	No	ns	0.5024					N2 vs. picd-1(gk3701)	25.03	3.664 to 46.40	Yes	*	0.0173
				N2 vs. picd-1(bh40)	5.375	1.838 to 8.912	Yes	**	0.0016					N2 vs. picd-1(bh40)	47.63	26.26 to 69.00	Yes	****	<0.0001
				picd-1(gk3701) vs. picd-1(bh40)	3.719	0.1816 to 7.256	Yes	*	0.0372					picd-1(gk3701) vs. picd-1(bh40)	22.59	1.224 to 43.96	Yes	*	0.0356
				Day 5										Day 5
				N2 vs. picd-1(gk3701)	0.875	-2.662 to 4.412	No	ns	0.8236					N2 vs. picd-1(gk3701)	8.594	-12.78 to 29.96	No	ns	0.6062
				N2 vs. picd-1(bh40)	2.875	-0.6621 to 6.412	No	ns	0.1328					N2 vs. picd-1(bh40)	27.75	6.380 to 49.12	Yes	**	0.0072
				picd-1(gk3701) vs. picd-1(bh40)	2	-1.537 to 5.537	No	ns	0.3688					picd-1(gk3701) vs. picd-1(bh40)	19.16	-2.213 to 40.53	No	ns	0.0885
