# Supplementary material for: Cabin1 domain-containing gene picd-1 interacts with pry-1/Axin to regulate multiple processes in Caenorhabditis elegans
Source: Sci Rep. 2022 Jul 14;12:12029. doi: 10.1038/s41598-022-15873-5 (PMC9283418; doi:10.1038/s41598-022-15873-5)
Supplement: Supplementary file 7 — Supplementary Table S3. [file 41598_2022_15873_MOESM7_ESM.xlsx]

## Sheet: Common genes
			Common genes between pry-1 and crh-1 mutants				406 genes
			vit-5
			F15E11.15
			T03D8.7
			F15E11.12
			dct-7
			C44B12.5
			F15E11.1
			vit-4
			Y19D10B.7
			K03D3.2
			C08F11.11
			D1086.3
			T23F4.3
			dpf-6
			Y42A5A.3
			Y43D4A.5
			F36G9.3
			col-101
			Y49G5A.1
			vit-3
			F15E6.3
			ZK550.2
			col-141
			cyp-37B1
			T02B11.4
			col-176
			T22B7.3
			Y69H2.9
			col-142
			Y4C6B.2
			dod-3
			col-149
			gst-41
			rhr-2
			ttr-27
			K08D8.4
			R186.6
			F59C6.16
			hmit-1.1
			K04F1.9
			cpr-6
			cpz-1
			cnc-3
			C15A11.7
			Y73F4A.3
			Y41G9A.5
			C28H8.11
			fbn-1
			col-98
			col-80
			F45E1.3
			let-653
			F44E2.4
			T12D8.5
			cdh-7
			F19H8.2
			col-103
			D1086.5
			C09F9.2
			cdh-3
			F46F2.3
			T22H6.2
			C01H6.8
			F43D9.1
			kin-16
			F49E12.6
			Y110A7A.4
			rol-3
			pyr-1
			dhs-2
			sym-1
			nnt-1
			dpy-6
			B0303.11
			F35C12.3
			C24G6.6
			grd-3
			F56D3.1
			gana-1
			F45E1.4
			Y67A10A.9
			F35B12.3
			Y105C5A.12
			C49F5.7
			rnr-1
			T21C9.3
			C44B7.6
			tsn-1
			R03H10.2
			Y73B6BL.24
			fasn-1
			F11E6.3
			sodh-1
			ZK688.2
			F18E9.3
			kin-25
			ptr-8
			F53F8.4
			C39E9.8
			F23B12.4
			ttr-32
			Y51A2D.13
			ttr-21
			nlp-28
			col-167
			C31C9.2
			col-39
			nhr-117
			Y40B10A.2
			C05C8.7
			nit-1
			Y73F4A.2
			C08E8.4
			C50F4.1
			nhr-7
			D2021.4
			T06D8.1
			cdr-4
			scd-2
			R08F11.4
			C48B4.1
			cnp-3
			C34H4.2
			cutl-20
			ptr-23
			cutl-24
			F58E10.7
			Y43E12A.2
			ugt-26
			F38B7.2
			C05E11.3
			C49G7.5
			tyr-1
			ckb-2
			W07B8.3
			Y38E10A.15
			Y58A7A.3
			lys-3
			T04F8.8
			Y44A6C.1
			ugt-11
			F55H12.4
			ugt-28
			hmit-1.2
			sul-3
			W10C8.4
			K01C8.1
			B0416.7
			T19D2.1
			C06B3.7
			C55A6.6
			C14B9.3
			tag-290
			F59E11.7
			F56H11.2
			T01D1.3
			C15C6.1
			glf-1
			cyp-13B1
			T24E12.5
			col-91
			dur-1
			C30F2.3
			ttr-15
			T22C8.6
			tsp-1
			T19D12.4
			nhr-205
			E04F6.6
			col-13
			Y69H2.3
			lgc-22
			F49F1.5
			B0564.3
			F46C8.8
			C50F2.7
			Y32G9B.1
			glr-4
			Y11D7A.9
			cyp-13A5
			ZK228.4
			Y58A7A.1
			toh-1
			ttr-26
			rol-8
			ptr-2
			F59B1.8
			feh-1
			Y37A1A.2
			srr-6
			ZC123.1
			F52H3.5
			cutl-15
			F08G2.5
			C54D10.10
			Y18H1A.9
			M195.2
			K11G9.5
			col-155
			bcc-1
			C52G5.2
			Y47H9C.1
			T08G5.3
			C23H3.9
			ZK180.6
			wrt-1
			R11A5.7
			wrt-9
			ugt-13
			oig-3
			B0457.2
			pmp-5
			grd-5
			dat-1
			chs-2
			F44A2.3
			B0334.6
			F26F12.4
			cnc-8
			bus-19
			T24C4.4
			lips-10
			C02C2.4
			acs-2
			gem-4
			R04B5.6
			F36H9.5
			T17H7.7
			F54B8.4
			F01G10.10
			lips-3
			C05E7.1
			C15H9.11
			asic-2
			fmo-4
			C29F9.3
			prk-2
			nas-7
			fmo-3
			pqn-26
			grd-12
			K04H4.2
			F45E4.5
			T01D1.4
			T06D8.3
			T07G12.3
			nlp-27
			C11E4.2
			R02F11.1
			C39E9.10
			cdh-5
			lgx-1
			pqn-25
			C25E10.5
			ech-9
			rhy-1
			C16D9.1
			F13B12.4
			F11E6.8
			cyp-32A1
			C50D2.1
			Y38E10A.13
			sdz-8
			C54E4.4
			K08E7.5
			M02G9.1
			phg-1
			BE10.2
			F33D4.6
			ugt-19
			T13H5.3
			W08E12.2
			F32D8.7
			fip-5
			T19D7.3
			C49G7.12
			Y38C1AA.9
			grl-7
			rol-6
			nlp-26
			pme-4
			D1054.9
			C54G4.4
			C53B7.3
			F59E11.6
			pqn-95
			F48B9.5
			ZK1307.2
			ugt-1
			F40E10.5
			grl-5
			F01D5.6
			ttr-30
			F13D12.3
			C49H3.12
			pgp-5
			Y47H10A.5
			H06A10.1
			C06G1.1
			bli-5
			pgp-6
			F25H5.8
			W08E12.3
			C45B2.1
			Y53F4B.27
			F49E12.9
			lam-3
			F46G11.1
			pqn-40
			F26G1.5
			nspb-10
			cyn-17
			F41G3.10
			C13G3.1
			Y95B8A.2
			grl-21
			ZK84.1
			Y53F4B.25
			F58E6.13
			grl-4
			pqn-94
			myo-5
			abu-10
			col-48
			R07G3.6
			cutl-10
			ptr-20
			srr-3
			Y37H2A.14
			C16C8.2
			C56C10.4
			F48C1.8
			pqn-13
			col-156
			pgp-14
			col-113
			nlp-29
			col-12
			F30H5.3
			W03F8.6
			ZC449.1
			ZC21.3
			ZK662.2
			abu-11
			grd-6
			col-104
			pqn-36
			ptr-16
			col-109
			tyr-2
			col-97
			C06E8.5
			H10E21.4
			ZK262.2
			Y38E10A.16
			pqn-73
			W08E12.4
			C07G3.2
			F10D11.6
			ZK105.1
			K01D12.9
			K08D12.4
			pqn-71
			acdh-6
			C45B2.2
			col-77
			col-14
			K01D12.8
			T06E4.10
			col-180
			nlp-25
			lips-7
			F14F8.8
			nspb-11
			grl-16
			abu-8
			F13H8.5
			col-145
			F14H12.3
			dct-5
			col-130
			C53B4.8
			col-54
			F20B10.3
			nspb-12
			col-146
			C02E7.7
			abu-1
			R12E2.15
			R12E2.14
			C02E7.6
			oac-6
			F46E10.11
			C42D4.3
			K01D12.5
			K10H10.4
			F35B12.4
			F35B3.4
			col-182
			ZK970.7
			F52F10.2
			Y47D7A.13
			T05H10.3
			nspb-6
			cut-3
			srw-85

## Sheet: 41 genes
		pry-1 up vs crh-1 down			41 genes
			vit-5				Your Input	WormBase Gene ID
			F15E11.15				vit-5	WBGene00006929
			F15E11.12				F15E11.15	WBGene00017501
			C44B12.5				F15E11.12	WBGene00017498
			F15E11.1				C44B12.5	WBGene00016638
			vit-4				F15E11.1	WBGene00017490
			Y19D10B.7				vit-4	WBGene00006928
			C08F11.11				Y19D10B.7	WBGene00021236
			D1086.3				C08F11.11	WBGene00007458
			T23F4.3				D1086.3	WBGene00008390
			dpf-6				T23F4.3	WBGene00020741
			Y43D4A.5				dpf-6	WBGene00001059
			vit-3				Y43D4A.5	WBGene00012791
			ZK550.2				vit-3	WBGene00006927
			cyp-37B1				ZK550.2	WBGene00013996
			T22B7.3				cyp-37B1	WBGene00009226
			Y69H2.9				T22B7.3	WBGene00020672
			dod-3				Y69H2.9	WBGene00013484
			K08D8.4				dod-3	WBGene00016052
			cpr-6				K08D8.4	WBGene00010658
			cpz-1				cpr-6	WBGene00000786
			cnc-3				cpz-1	WBGene00000788
			C15A11.7				cnc-3	WBGene00000557
			C28H8.11				C15A11.7	WBGene00007599
			F45E1.3				C28H8.11	WBGene00016201
			T12D8.5				F45E1.3	not found
			D1086.5				T12D8.5	WBGene00011733
			T22H6.2				D1086.5	WBGene00008392
			C01H6.8				T22H6.2	WBGene00011938
			F49E12.6				C01H6.8	WBGene00007257
			Y110A7A.4				F49E12.6	WBGene00009899
			pyr-1				Y110A7A.4	WBGene00022455
			dhs-2				pyr-1	WBGene00004259
			nnt-1				dhs-2	WBGene00000966
			B0303.11				nnt-1	WBGene00003778
			C24G6.6				B0303.11	WBGene00015131
			F56D3.1				C24G6.6	WBGene00016061
			F45E1.4				F56D3.1	WBGene00018969
			Y105C5A.12				F45E1.4	WBGene00018465
			rnr-1				Y105C5A.12	WBGene00013636
			tsn-1				rnr-1	WBGene00004391
							tsn-1	WBGene00006626

## Sheet: 182 genes
		pry-1 down vs crh-1 up			182 genes
				fasn-1				Your Input	WormBase Gene ID
				F11E6.3				fasn-1	WBGene00009342
				sodh-1				F11E6.3	WBGene00008707
				ZK688.2				sodh-1	WBGene00010790
				F18E9.3				ZK688.2	WBGene00022797
				ptr-8				F18E9.3	WBGene00017569
				F53F8.4				ptr-8	WBGene00004222
				C39E9.8				F53F8.4	WBGene00010001
				F23B12.4				C39E9.8	WBGene00008032
				ttr-32				F23B12.4	WBGene00009081
				Y51A2D.13				ttr-32	WBGene00020047
				ttr-21				Y51A2D.13	WBGene00013080
				nlp-28				ttr-21	WBGene00008628
				col-167				nlp-28	WBGene00003766
				col-39				col-167	WBGene00000740
				nhr-117				col-39	WBGene00000616
				Y40B10A.2				nhr-117	WBGene00003707
				C05C8.7				Y40B10A.2	WBGene00021487
				nit-1				C05C8.7	WBGene00015464
				Y73F4A.2				nit-1	WBGene00014206
				C50F4.1				Y73F4A.2	WBGene00013515
				nhr-7				C50F4.1	WBGene00008229
				D2021.4				nhr-7	WBGene00003606
				T06D8.1				D2021.4	WBGene00017048
				cdr-4				T06D8.1	WBGene00011522
				scd-2				cdr-4	WBGene00010470
				R08F11.4				scd-2	WBGene00004740
				C48B4.1				R08F11.4	WBGene00019968
				cnp-3				C48B4.1	WBGene00008167
				C34H4.2				cnp-3	WBGene00020725
				cutl-20				C34H4.2	WBGene00016425
				ptr-23				cutl-20	WBGene00018787
				cutl-24				ptr-23	WBGene00004237
				Y43E12A.2				cutl-24	WBGene00021396
				ugt-26				Y43E12A.2	WBGene00012794
				F38B7.2				ugt-26	WBGene00015695
				C49G7.5				F38B7.2	WBGene00009533
				tyr-1				C49G7.5	WBGene00016783
				ckb-2				tyr-1	WBGene00015332
				W07B8.3				ckb-2	WBGene00000512
				Y38E10A.15				W07B8.3	not found
				Y58A7A.3				Y38E10A.15	WBGene00012593
				T04F8.8				Y58A7A.3	WBGene00021977
				ugt-11				T04F8.8	WBGene00011446
				F55H12.4				ugt-11	WBGene00020593
				ugt-28				F55H12.4	WBGene00010135
				hmit-1.2				ugt-28	WBGene00015693
				sul-3				hmit-1.2	WBGene00013074
				W10C8.4				sul-3	WBGene00006310
				K01C8.1				W10C8.4	WBGene00021127
				B0416.7				K01C8.1	WBGene00010456
				C06B3.7				B0416.7	WBGene00015182
				C55A6.6				C06B3.7	WBGene00007366
				tag-290				C55A6.6	WBGene00008335
				F59E11.7				tag-290	WBGene00009386
				F56H11.2				F59E11.7	WBGene00019113
				cyp-13B1				F56H11.2	WBGene00010175
				T24E12.5				cyp-13B1	WBGene00008519
				col-91				T24E12.5	WBGene00020774
				C30F2.3				col-91	WBGene00000666
				ttr-15				C30F2.3	WBGene00007817
				T22C8.6				ttr-15	WBGene00011561
				T19D12.4				T22C8.6	WBGene00011927
				nhr-205				T19D12.4	WBGene00020579
				E04F6.6				nhr-205	WBGene00011002
				col-13				E04F6.6	WBGene00017126
				Y69H2.3				col-13	WBGene00000602
				F49F1.5				Y69H2.3	WBGene00013481
				B0564.3				F49F1.5	WBGene00018645
				C50F2.7				B0564.3	WBGene00007203
				glr-4				C50F2.7	WBGene00016840
				cyp-13A5				glr-4	WBGene00001615
				ZK228.4				cyp-13A5	WBGene00011672
				toh-1				ZK228.4	WBGene00013947
				ttr-26				toh-1	WBGene00006591
				F59B1.8				ttr-26	WBGene00013079
				feh-1				F59B1.8	WBGene00019100
				Y37A1A.2				feh-1	WBGene00001410
				F52H3.5				Y37A1A.2	WBGene00012535
				C54D10.10				F52H3.5	WBGene00009947
				K11G9.5				C54D10.10	WBGene00008304
				col-155				K11G9.5	WBGene00019655
				bcc-1				col-155	WBGene00000728
				Y47H9C.1				bcc-1	WBGene00000246
				ugt-13				Y47H9C.1	WBGene00012947
				oig-3				ugt-13	WBGene00019232
				B0457.2				oig-3	WBGene00003861
				dat-1				B0457.2	WBGene00007178
				F44A2.3				dat-1	WBGene00000934
				cnc-8				F44A2.3	WBGene00018403
				lips-10				cnc-8	WBGene00009624
				C02C2.4				lips-10	WBGene00008803
				F54B8.4				C02C2.4	WBGene00015333
				C15H9.11				F54B8.4	WBGene00010019
				asic-2				C15H9.11	WBGene00015805
				C29F9.3				asic-2	WBGene00012137
				prk-2				C29F9.3	WBGene00016218
				F45E4.5				prk-2	WBGene00004183
				nlp-27				F45E4.5	WBGene00018470
				C11E4.2				nlp-27	WBGene00003765
				C39E9.10				C11E4.2	WBGene00007517
				pqn-25				C39E9.10	WBGene00008033
				C25E10.5				pqn-25	WBGene00004114
				ech-9				C25E10.5	WBGene00016095
				C16D9.1				ech-9	WBGene00001158
				cyp-32A1				C16D9.1	WBGene00015857
				Y38E10A.13				cyp-32A1	WBGene00016147
				sdz-8				Y38E10A.13	WBGene00012591
				C54E4.4				sdz-8	WBGene00008334
				ugt-19				C54E4.4	WBGene00016919
				W08E12.2				ugt-19	WBGene00019515
				fip-5				W08E12.2	WBGene00021083
				C49G7.12				fip-5	WBGene00009620
				Y38C1AA.9				C49G7.12	WBGene00077593
				nlp-26				Y38C1AA.9	WBGene00021400
				pme-4				nlp-26	WBGene00003764
				C53B7.3				pme-4	WBGene00004052
				ZK1307.2				C53B7.3	WBGene00016894
				ttr-30				ZK1307.2	WBGene00014245
				F13D12.3				ttr-30	WBGene00020335
				C49H3.12				F13D12.3	WBGene00008739
				pgp-5				C49H3.12	WBGene00016795
				H06A10.1				pgp-5	WBGene00003999
				pgp-6				H06A10.1	WBGene00010368
				W08E12.3				pgp-6	WBGene00004000
				C45B2.1				W08E12.3	WBGene00021084
				lam-3				C45B2.1	WBGene00016658
				F46G11.1				lam-3	WBGene00002248
				nspb-10				F46G11.1	WBGene00018514
				F41G3.10				nspb-10	WBGene00007246
				C13G3.1				F41G3.10	WBGene00018303
				Y95B8A.2				C13G3.1	WBGene00007553
				grl-21				Y95B8A.2	not found
				grl-4				grl-21	WBGene00001730
				pqn-94				grl-4	WBGene00001713
				myo-5				pqn-94	WBGene00004173
				abu-10				myo-5	WBGene00019064
				cutl-10				abu-10	WBGene00000033
				srr-3				cutl-10	WBGene00013180
				Y37H2A.14				srr-3	WBGene00005654
				F48C1.8				Y37H2A.14	WBGene00045416
				col-156				F48C1.8	WBGene00018600
				pgp-14				col-156	WBGene00000729
				nlp-29				pgp-14	WBGene00004008
				col-12				nlp-29	WBGene00003767
				W03F8.6				col-12	WBGene00000601
				ZC21.3				W03F8.6	WBGene00020995
				abu-11				ZC21.3	WBGene00022505
				grd-6				abu-11	WBGene00000034
				pqn-36				grd-6	WBGene00001695
				tyr-2				pqn-36	WBGene00004123
				C06E8.5				tyr-2	WBGene00010661
				ZK262.2				C06E8.5	WBGene00015544
				Y38E10A.16				ZK262.2	WBGene00013949
				W08E12.4				Y38E10A.16	WBGene00012594
				C07G3.2				W08E12.4	WBGene00021085
				pqn-71				C07G3.2	WBGene00015574
				C45B2.2				pqn-71	WBGene00004153
				T06E4.10				C45B2.2	WBGene00016659
				col-180				T06E4.10	WBGene00011537
				nlp-25				col-180	WBGene00000753
				F14F8.8				nlp-25	WBGene00003763
				nspb-11				F14F8.8	WBGene00008816
				abu-8				nspb-11	WBGene00009398
				col-145				abu-8	WBGene00000031
				F14H12.3				col-145	WBGene00000718
				dct-5				F14H12.3	WBGene00017471
				col-54				dct-5	WBGene00017218
				F20B10.3				col-54	WBGene00000631
				nspb-12				F20B10.3	WBGene00008967
				col-146				nspb-12	WBGene00017305
				abu-1				col-146	WBGene00000719
				F46E10.11				abu-1	WBGene00000024
				C42D4.3				F46E10.11	WBGene00018492
				K10H10.4				C42D4.3	WBGene00016596
				F35B12.4				K10H10.4	WBGene00010760
				F35B3.4				F35B12.4	WBGene00009384
				ZK970.7				F35B3.4	WBGene00018031
				Y47D7A.13				ZK970.7	WBGene00014173
				T05H10.3				Y47D7A.13	WBGene00021625
				nspb-6				T05H10.3	WBGene00011508
				cut-3				nspb-6	WBGene00019152
								cut-3	WBGene00009041
