# Supplementary material for: Cabin1 domain-containing gene picd-1 interacts with pry-1/Axin to regulate multiple processes in Caenorhabditis elegans
Source: Sci Rep. 2022 Jul 14;12:12029. doi: 10.1038/s41598-022-15873-5 (PMC9283418; doi:10.1038/s41598-022-15873-5)
Supplement: Supplementary file 8 — Supplementary Table S4. [file 41598_2022_15873_MOESM8_ESM.xlsx]

## Sheet: qPCR Primers used
				qPCR primers used in the study
			gene name	Primer #	Direction	Sequence
			fat-5	GL1203	Forward	ATGGGTATTCCTCCTGCACAC
			fat-5	GL1204	Reverse	TCCATGAGAGGGTGGCTTTG
			fat-6	GL1205	Forward	GCGCTGCTCACTATTTCGG
			fat-6	GL1206	Reverse	GGAAGTTGTGACCTCCCTCTC
			fat-7	GL1207	Forward	GCGCTGCTCACTATTTTGGT
			fat-7	GL1208	Reverse	TGTGACCTCCTTCACCAACG
			sbp-1	GL1398	Forward	GGACCATCACAACAACCGGA
			sbp-1	GL1399	Reverse	GCAGGGAGTGTAAGGTGCTT
			nhr-49	GL1211	Forward	GGTCGAATGGAAATGACACAGA
			nhr-49	GL1212	Reverse	CATTCAGATCTACCTCGGTTGTG
			nhr-80	GL1209	Forward	ATCACCGACGAGATCATGCC
			nhr-80	GL1210	Reverse	TCGAAACCCCCTTGAAAGCA
			hsp-4	GL1643	Forward	AAGCTTCTGAGGAGCCATCG
			hsp-4	GL1644	Reverse	GGGGTTGGGTTGGGAAAGAA
			hsp-6	GL1645	Forward	AACCATTGAGCCATGCCGTA
			hsp-6	GL1546	Reverse	CTTGAACAGTGGCTTGCACC
			hsp-16.2	GL1647	Forward	GTCCAGCTCAACGTTCCGT
			hsp-16.2	GL1648	Reverse	TCTCAGAAGACTCAGATGGAGAGAT
			sod-3	GL936	Forward	TGGTGGTGGACACATCAATC
			sod-3	GL937	Reverse	ACCGAAGTCGCGCTTAATAG
			picd-1	GL1329	Forward	CCCAGGCCGCTTCTACTATG
			picd-1	GL1330	Reverse	GGATGGAGAATTCTGGAACGAAGT
			pmp-3	GL747	Forward	CTTAGAGTCAAGGGTCGCAGTGGAG
			pmp-3	GL748	Reverse	ACTGTATCGGCACCAAGGAAACTGG

## Sheet: PCR primers used
				List of primers used for PCR and CRISPR
				picd-1(gk3701)
				To confirm 5bp deletion
				GL1482	Forward	AGAGGATGAGGACAATGGTGA	There should be no amplification in the mutants
				GL1483	Reverse	GATTCTCCTGGTTGTATGTGGC
				GL1484	Forward	CGCGCTGTGTTTATCGTAAATC	External forward primer to be used with GL1483 for sequence confirmation
				picd-1(bh40)
				To confirm 5bp deletion
				GL1484	Forward	CGCGCTGTGTTTATCGTAAATC	External forward primer to be used with GL1483 for sequence confirmation
				GL1483	Reverse	GATTCTCCTGGTTGTATGTGGC
				GL1488	Forward	CAGGAAACAGCTATGACCGT	This M13 primer should be used with GL1483 which will give amplification only in the mutants.
				GL1489	Forward	CATCAGAATTGGGCGCAAGC	This primer should be used with GL1483 to see amplification only in wild type animals.
				picd-1(bh40)		CRISPR primers
				GL1486	ssODN	AATTTTTTTATTAAACTAAAATTTAGAAATGGAAGATTAGTAGGTAGTAGCTAGTAGTAACAGGAAACAGCTATGACCGTATGAAGACGACGAGTCTTCCGACGGATAGGTTTGTAGCAAAGCTTAAAATTCACGGAAACCAGCATTTTAATTC
				GL1480	crRNA1	TTGCTTGCGCCCAATTCTGA
				GL1481	crRNA2	TCTTCCGACGGAGAGGTTTG
				pGLC150 plasmid construction
				GL1372	Forward	AGGTCGACGTGGTGTCAAGCTGTCTCATTGC	SalI site
				GL1373	Reverse	AGGGTACCCAAACCTCTCCGTCGGAAGACTC	KpnI site
				pry-1(gk3681)
				To confirm CRISPR insertion
				GL1814	Forward	GGTTTGAACTCAAGAGGCGCTAG	Outside insertion
				GL1306	Reverse	GCATAGTGAAAGTATCCCTCAATGTC
				GL1307	Forward	CATCGCCTTCTATCGCCTTCTTGA
				GL1308	Reverse	GCGAAGAACAAGTCGAGGTACTG	Outside insertion
