# Supplementary material for: Cabin1 domain-containing gene picd-1 interacts with pry-1/Axin to regulate multiple processes in Caenorhabditis elegans
Source: Sci Rep. 2022 Jul 14;12:12029. doi: 10.1038/s41598-022-15873-5 (PMC9283418; doi:10.1038/s41598-022-15873-5)
Supplement: Supplementary file 9 — Supplementary Table S5. [file 41598_2022_15873_MOESM9_ESM.xlsx]

## Sheet: Figure 1
		Figure 1B
				protruding vulva	multiple vulva	wild type
	Batch#1		pry-1(mu38)	59	34	6
			pry-1(gk3682)	63.6	33.8	2.5
			pry-1(gk3681); picd-1(gk3701)	78.5	20.5	1
			pry-1(mu38); picd-1(bh40)	81.5	17.65	0
				protruding vulva	multiple vulva	wild type
	Batch#2		pry-1(mu38)	60	33.5	6.5
			pry-1(gk3682)	67.8	28.8	3.4
			pry-1(gk3681); picd-1(gk3701)	75	23.7	1.3
			pry-1(mu38); picd-1(bh40)	78.5	22.35	0

## Sheet: Figure 2
	Figure 2C	qPCR									Figure 2D	VPC induction score
	Batch#1		Target	Sample	Ctrl	Expression	Expression SEM					N2	picd-1(gk3701)	picd-1(bh40)	pry-1(gk3682)	pry-1(mu38)	pry-1(gk3681); picd-1(gk3701)	pry-1(mu38); picd-1(bh40)
			picd-1	picd-1(bh40)		0.12162	0.0263					3	3	3	4	3	3	3
			picd-1	picd-1(gk3701)		0.13492	0.00837					3	3	3	3	3	4.5	4
			picd-1	N2	*	1	0.26758					3	3	3	4.5	3	2	4.5
												3	3	3	3	3	3	3
												3	3	3	4	3	4	3
												3	3	3	3	3	3	4.5
	Batch#2		Target	Sample	Ctrl	Expression	Expression SEM					3	3	3	2	3	4	3
			picd-1	picd-1(bh40)		0.18162	0.0363					3	3	3	3	4	3	3
			picd-1	picd-1(gk3701)		0.24492	0.0137					3	3	3	3	3	4	3
			picd-1	N2	*	1	0.16648					3	3	3	3	3	3	3
												3	3	3	3	4	2	3
												3	3	3	3	3	3	5
												3	3	3	3	3	4	3
												3	3	3	3	2	3	3
												3	3	3	3	2	3	3
												3	3	3	3	4	3	3
												3	3	3	3	4	4	3
												3	3	3	4	3	3	3
												3	3	3	4	3	3	3
												3	3	3	3	3	4	3
												3	3	3	3	3	3	3
												3	3	3	3	3	3	3
												3		3			3	3
												3		3				3
												3		3
														3
														3
														3

## Sheet: Figure 3
			Figure 3B							Figure 3C
		% Pvl									% Egg-laying defect
		20C		N2	picd-1(bh40)						20C		N2	picd-1(bh40)
			Batch#1	0	16.67							Batch#1	0	6.67
			Batch#2	0	16.8							Batch#2	0	4.17
		25C									25C
				N2	picd-1(bh40)								N2	picd-1(bh40)
			Batch#1	0	36.67							Batch#1	0	25.93
			Batch#2	0	30							Batch#2	0	13.04

## Sheet: Figure 4
					Figure 4B
						Target	Sample	Ctrl	Expression	Expression SEM
					Batch#1	picd-1	N2		1	0.19805
						picd-1	pry-1(mu38)		0.41699	0.07165
						picd-1	pry-1(gk3682)		0.34673	0.01851
						Target	Sample	Ctrl	Expression	Expression SEM
					Batch#2	picd-1	N2		1	0.11933
						picd-1	pry-1(mu38)		0.27911	0.04802
						picd-1	pry-1(gk3682)		0.43365	0.0608

## Sheet: Figure 5
		Figure 5A									Figure 5B		Number of Seam cells				Alae Defect
				Developmental delay								pry-1(mu38)	2 batches					N= NO; Y= YES
			Batch #1		Adults								L4440	picd-1 RNAi							Batch#2
					Number of animals								19	28			Batch#1	N2	picd-1(bh40)		N2	picd-1(bh40)
			Time(hrs)	N2		pry-1(mu38)	picd-1(bh40)	pry-1(mu38); bh40					19	28				N	N		N	N
			52			0							20	28				N	N		N	N
			54		8	0							18	19				N	N		N	N
			56		10	0							19	19				N	N		N	Y
			58		18	2	0						18	27				N	N		N	N
			60		26	8	0						19	26				N	N		N	Y
			62		30	14	6						19	27				N	N		N	Y
			64			18	12						21	28				N	N		N	N
			66			20	18	8					22	22				N	Y		N	Y
			68			24	20	16					22	25				N	N		N	Y
			72			25	22	28					21	21				N	N		N	N
			74			30	24	36					25	27				N	Y		N	N
			76				30	45					24	25				N	Y		N	N
			78					50					19	29				N	Y		N	Y
													25	29				N	Y		N	N
													24	26				N	Y		N	Y
													21	24				N	Y		N	Y
													19	30				N	Y		N	N
			Batch #2										24	25				N	Y		N	N
													21	28				N	N
					Number of animals								19	26				N	N
			Time(hrs)	N2		pry-1(mu38)	picd-1(bh40)	pry-1(mu38); bh40					19	25				N	N
			52			0							24	28				N	N
			54		10	0							21	25				N	Y
			56		15	2							20	21
			58		18	4	0						19	27
			60		28	10	3						21	25
			62		30	12	8						20	29
			64			16	10						24	29
			66			22	16	10					21	26
			68			25	19	14					19	24
			72			28	24	24					20	28
			74			30	27	32
			76				30	38
			78					45

## Sheet: Figure 6
			Figure 6A and 6B
				N2				picd-1(gk3701)				picd-1(bh40)			pry-1(mu38)			pry-1(mu38), picd-1(bh40)
				Day/Plate #	# Eggs			Day/Plate #	# Eggs			Day/Plate #	# Eggs		Day	# Eggs		Day	# Eggs
				1	75			1	82			1	78		1	12		1	0
				2	76			2	125			2	28		2	32		2	5
				3	34			3	33			3	20		3	8		3	2
				4	46			4	8			4	13		4	7		4	0
				5	11			5	2			5	10		5	4		5
				6	8			6	2			6	3		6	0		6
				7	13			7	2			7	1		total	63		total	7
				8	5			8	1			8	0
				9	3			9	1			9	2
				10	3			10	0			10	0
					274				256				155
				N2				picd-1(gk3701)				picd-1(bh40)			pry-1(mu38)			pry-1(mu38), picd-1(bh40)
				Day/Plate #	# Eggs			Day/Plate #	# Eggs			Day/Plate #	# Eggs		Day	# Eggs		Day	# Eggs
				1	77			1	62			1	75		1	10		1	3
				2	32			2	61			2	102		2	26		2	2
				3	67			3	39			3	15		3	15		3	1
				4	17			4	52			4	5		4	8		4	1
				5	19			5	5			5	3		5	2		5
				6	16			6	3			6	0		6	0		6
				7	11			7	3			7	1		total	61		total	7
				8	6			8	1			8	1
				9	1			9	0			9	0
				10	8			10	0			10	0
					254				226				202
		Figure 6C		Eggs hatching
					Total eggs laid		Hatched				Total eggs laid		Hatched
				N2	254		254			N2	274		274
				picd-1(bh40)	202		202			picd-1(bh40)	155		155
				pry-1(mu38)	59		51			pry-1(mu38)	61		52
				pry-1(mu38); picd-1(bh40)	7		2			pry-1(mu38); picd-1(bh40)	7		3

## Sheet: Figure 7
			*posterior gonad not producing eggs
							pry-1(mu38)	pry-1(mu38)			pry-1(mu38); picd-1(bh40)	pry-1(mu38); picd-1(bh40)
					Defect		0	0		Defect	8	13
					Total		30	20		Total	20	25
					%		0	0		%	40	52

## Sheet: Figure 8
		Figure 8D				Tunicamycin								Figure 8C
				Time	N2	N2	picd-1(gk3701)	picd-1(gk3701)	picd-1(bh40)	picd-1(bh40)									N2	picd-1(gk3701)	picd-1(bh40)	pry-1(mu38)	pry-1(mu38); picd-1(bh40)
				1	100	100	100	100	90	93.3333									0.913376	0.823459	0.871945	0.34211	0.828709
				2	100	100	96.6	96.6	90	86.6667									1.30168	0.709539	0.710982	0.641076	0.278069
				3	96.6667	100	90	93.3333	86.6667	73.3333									1.13838	0.880023	0.689304	0.450394	0.511982
				4	93.3333	90	86.6667	83.3333	80	63.3333									0.775973	0.769376	0.629372	0.710038	0.657931
																			1.16046	1.11819	0.559724	0.789136	0.7243
																			0.883991	1.18818	0.600622	0.741267	0.543167
																			0.822053	0.932542	0.43401	1.02327	0.76712
		Figure 8E				Paraquat													1.14024	0.939852	0.546641	0.829161	0.710062
																			0.855234	1.09597	0.592078	1.04819	0.433342
																			1.1446	0.761447	0.807256	0.821771	0.271495
																			0.925053	0.706662	0.479762	0.717239	0.393652
				Time	N2	N2	picd-1(gk3701)	picd-1(gk3701)	picd-1(bh40)	picd-1(bh40)									1.04064	0.94248	0.804293	0.740505	0.347253
				1	96.6667	100	86.6667	83.3333	73.3333	76.6667									0.784452	0.640804	0.609713	0.619263	0.378434
				2	93.3333	93.3333	80	70	60	56.6667									0.963243	0.635628	0.614142	0.606196	0.67006
				3	76.6667	86.6667	60	63.3333	53.3333	46.6667									1.01318	0.775914	0.555324	1.16485	0.592292
				4	63.3333	66.6667	53.3333	50	36.6667	30									0.986821	0.833685	0.779337	1.12302	0.433181
																			1.08277	0.769934	0.634322	0.781154	0.7425
																			1.0144	0.72392	0.765095	0.591904	0.436814
																			0.83381	0.742994	0.704539	0.703705	1.06342
		Figure 8F																	1.30093	0.484237	0.49011	1.23253	0.644233
																				0.529598
																				0.567011
																				0.672616
																				0.88739
																				0.725262
																				0.569492
																				0.678892
						200mM	2hr
						N2	pry-1(mu38)	pry-1, picd-1(bh40)
				% survivality	Batch#1	84.48	42	37.97
					Batch#2	83.87	36.9	48.88
		Figure 8B											Figure 8A	Batch 1
			Batch 1	Target	Sample	Ctrl	Expression	Expression SEM							N2			pry-1(mu38)
				hsp-16.2	picd-1(bh40)		3.6332	0.13838							Relative Expression	SEM		Relative Expression	SEM
				hsp-16.2	N2	*	1	0.01516						hsp-4	1	0.07674		1.02715	0.0256
				hsp-4	picd-1(bh40)		1.57367	0.09919						hsp-6	1	0.06401		1.31648	0.03803
				hsp-4	N2	*	1	0.15913						hsp-16.2	1	0.28938		2.33945	0.46856
				hsp-6	picd-1(bh40)		1.08054	0.0907						sod-3	1	0.14765		0.29569	0.03046
				hsp-6	N2	*	1	0.05955
				sod-3	picd-1(bh40)		2.87883	0.10878
				sod-3	N2		1	0.03475						Batch 2
															N2			pry-1(mu38)
															Relative Expression	SEM		Relative Expression	SEM
														hsp-4	1	0.03606		0.82649	0.07875
														hsp-6	1	0.01673		1.22163	0.0265
			Batch 2	Target	Sample	Ctrl	Expression	Expression SEM						hsp-16.2	1	0.33921		4.56982	0.39216
				hsp-16.2	picd-1(bh40)		4.24546	0.28861						sod-3	1	0.22149		1.44648	0.1784
				hsp-16.2	N2	*	1	0.05743
				hsp-4	picd-1(bh40)		1.7984	0.02443
				hsp-4	N2	*	1	0.05304						Batch 3
				hsp-6	picd-1(bh40)		1.07848	0.08458							N2			pry-1(mu38)
				hsp-6	N2	*	1	0.05592							Relative Expression	SEM		Relative Expression	SEM
				sod-3	picd-1(bh40)		3.86987	0.08494						hsp-4	1	0.02711		1.0192	0.05263
				sod-3	N2		1	0.05539						hsp-6	1	0.02843		1.40834	0.08331
														hsp-16.2	1	0.02712		0.5978	0.03497
														sod-3	1	0.43388		2.0216	0.13639

## Sheet: Figure 9
			Figure 9E																		Figure 9F
			BATCH 1																			BATCH 1
				picd-1(gk3701)						picd-1(bh40)						n2							picd-1(gk3701)		Pharyngeal Pumping					picd-1(bh40)							N2
						Body Bending/Min							Body Bending					Body Bending/Min					Worm	Day	Count #1	Count #2							Pharyngeal Pumping						Pharyngeal Pumping
				Worm	Day	Count #1	Count #2			Worm	Day	Count #1	Count #2	Average		Worm	Day	Count #1	Count #2				1	1	198	204				Worm	Day	Count #1	Count #2	Average			Worm	Day	Count #1	Count #2
				1	1	26	20			1	1	20	20			1	1	24	20				2	1	192	216				1	1	177	165				1	1	250	266
				2	1	20	22			2	1	24	22			2	1	22	20				3	1	222	210				2	1	172	152				2	1	210	242
				3	1	26	20			3	1	22	18			3	1	22	20				4	1	200	206				3	1	180	166				3	1	284	288
				4	1	21	18			4	1	20	18			4	1	26	26				5	1	194	188				4	1	125	130				4	1	280	246
				5	1	22	18			5	1	17	16			5	1	28	26				6	1	198	216				5	1	146	155				5	1	280	246
				6	1	20	21			6	1	18	20			6	1	28	24				7	1	190	206				6	1	162	144				6	1	222	262
				7	1	24	25			7	1	22	24			7	1	24	22				8	1	248	262				7	1	110	115				7	1	206	220
				8	1	28	26			8	1	22	18			8	1	20	20											8	1	122	128				8	1	266	286
																		Body Bending/Min					Worm	Day	Count #1	Count #2													Pharyngeal Pumping
				Worm	Day	Count #1	Count #2			Worm	Day	Count #1	Count #2	Average		Worm	Day	Count #1	Count #2				1	2	196	194				Worm	Day	Count #1	Count #2	Average			Worm	Day	Count #1	Count #2
				1	2	18	20			1	2	22	20			1	2	20	20				2	2	200	206				1	2	190	196				1	2	256	248
				2	2	24	21			2	2	18	16			2	2	18	24				3	2	178	184				2	2	158	170				2	2	274	262
				3	2	20	20			3	2	18	14			3	2	22	26				4	2	210	204				3	2	178	174				3	2	266	272
				4	2	20	18			4	2	20	18			4	2	18	16				5	2	194	202				4	2	166	174				4	2	244	222
				5	2	16	18			5	2	20	16			5	2	26	24				6	2	202	212				5	2	170	180				5	2	208	220
				6	2	22	23			6	2	18	20			6	2	26	26				7	2	178	198				6	2	170	180				6	2	212	224
				7	2	20	20			7	2	18	14			7	2	24	22				8	2	186	178				7	2	160	162				7	2	254	242
				8	2	16	14			8	2	20	15			8	2	18	18											8	2	176	180				8	2	264	220
																		Body Bending/Min					Worm	Day	Count #1	Count #2													Pharyngeal Pumping
				Worm	Day	Count #1	Count #2			Worm	Day	Count #1	Count #2	Average		Worm	Day	Count #1	Count #2				1	3	148	164				Worm	Day	Count #1	Count #2	Average			Worm	Day	Count #1	Count #2
				1	3	16	16			1	3	14	14			1	3	12	10				2	3	168	154				1	3	154	140				1	3	200	210
				2	3	14	14			2	3	10	11			2	3	20	22				3	3	164	152				2	3	130	130				2	3	188	175
				3	3	16	17			3	3	10	12			3	3	20	20				4	3	150	155				3	3	126	130				3	3	225	254
				4	3	20	18			4	3	18	15			4	3	18	16				5	3	140	162				4	3	122	134				4	3	244	250
				5	3	14	22			5	3	12	14			5	3	18	16				6	3	134	138				5	3	158	132				5	3	178	200
				6	3	18	24			6	3	12	12			6	3	14	14				7	3	154	132				6	3	145	138				6	3	188	186
				7	3	16	20			7	3	10	12			7	3	14	16				8	3	182	166				7	3	152	164				7	3	176	172
				8	3	12	14			8	3	18	16			8	3	14	18											8	3	128	136				8	3	180	168
																		Body Bending					Worm	Day	Count #1	Count #2
				Worm	Day	Count #1	Count #2			Worm	Day	Count #1	Count #2	Average		Worm	Day	Count #1	Count #2				1	4	90	98				Worm	Day	Count #1	Count #2	Average					Pharyngeal Pumping
				1	4	21	21			1	4	18	14			1	4	16	12				2	4	138	132				1	4	130	122				Worm	Day	Count #1	Count #2
				2	4	16	17			2	4	15	14			2	4	20	18				3	4	136	146				2	4	90	82				1	4	184	120
				3	4	20	22			3	4	12	12			3	4	14	10				4	4	170	166				3	4	128	112				2	4	204	220
				4	4	18	20			4	4	14	13			4	4	14	14				5	4	138	140				4	4	144	108				3	4	144	162
				5	4	14	18			5	4	24	22			5	4	16	17				6	4	125	130				5	4	120	126				4	4	188	210
				6	4	12	10			6	4	20	18			6	4	18	18				7	4	108	125				6	4	106	110				5	4	138	144
				7	4	10	11			7	4	22	20			7	4	20	20				8	4	105	92				7	4	60	56				6	4	155	166
				8	4	12	13			8	4	14	14			8	4	14	10											8	4	74	80				7	4	150	156
																							Worm	Day	Count #1	Count #2											8	4	146	172
				Worm	Day	Count #1	Count #2			Worm	Day	Count #1	Count #2	Average				Body Bending/Min					1	5	110	86				Worm	Day	Count #1	Count #2	Average
				1	5	6	10			1	5	6	6			Worm	Day	Count #1	Count #2				2	5	98	100				1	5	92	90						Pharyngeal Pumping
				2	5	10	10			2	5	10	8			1	5	10	12				3	5	104	144				2	5	88	84				Worm	Day	Count #1	Count #2
				3	5	10	12			3	5	10	10			2	5	10	10				4	5	104	100				3	5	144	122				1	5	110	92
				4	5	14	8			4	5	10	10			3	5	8	10				5	5	98	80				4	5	68	80				2	5	100	112
				5	5	12	14			5	5	8	6			4	5	10	8				6	5	92	112				5	5	136	132				3	5	92	130
				6	5	14	14			6	5	10	6			5	5	10	16				7	5	104	108				6	5	124	98				4	5	86	98
				7	5	10	12			7	5	8	8			6	5	12	11				8	5	118	100				7	5	26	38				5	5	100	122
				8	5	10	9			8	5	6	4			7	5	12	10											8	5	90	86				6	5	126	124
																8	5	11	8																		7	5	98	110
			BATCH 2																																		8	5	94	102
				F56 (gk3701)						F56 (bh40)															Pharyngeal Pumping
						Body Bending/Min							Body Bending										Worm	Day	Count #1	Count #2							Pharyngeal Pumping
				Worm	Day	Count #1	Count #2			Worm	Day	Count #1	Count #2	Average									1	1	212	202				Worm	Day	Count #1	Count #2	Average
				1	1	24	20			1	1	22	24										2	1	198	192				1	1	120	128
				2	1	28	26			2	1	20	18			n2							3	1	266	224				2	1	144	150
				3	1	18	18			3	1	20	20					Body Bending/Min					4	1	180	196				3	1	132	140						Pharyngeal Pumping
				4	1	22	20			4	1	22	20			Worm	Day	Count #1	Count #2				5	1	240	276				4	1	122	126				Worm	Day	Count #1	Count #2
				5	1	18	18			5	1	24	18			1	1	22	24				6	1	184	192				5	1	148	150				1	1	288	290
				6	1	24	18			6	1	16	12			2	1	28	26				7	1	182	188				6	1	126	120				2	1	230	268
				7	1	24	22			7	1	14	12			3	1	22	20				8	1	234	228				7	1	118	120				3	1	272	280
				8	1	22	24			8	1	10	14			4	1	22	22											8	1	138	142				4	1	232	218
																5	1	26	26						Pharyngeal Pumping												5	1	220	228
						Body Bending/Min							Body Bending			6	1	24	26				Worm	Day	Count #1	Count #2							Pharyngeal Pumping				6	1	212	202
				Worm	Day	Count #1	Count #2			Worm	Day	Count #1	Count #2	Average		7	1	20	22				1	2	202	192				Worm	Day	Count #1	Count #2	Average			7	1	200	210
				1	2	18	14			1	2	14	18			8	1	24	20				2	2	192	190				1	2	162	168				8	1	240	266
				2	2	16	16			2	2	20	16										3	2	184	180				2	2	186	194
				3	2	12	14			3	2	18	18					Body Bending/Min					4	2	176	182				3	2	150	176						Pharyngeal Pumping
				4	2	10	18			4	2	16	16			Worm	Day	Count #1	Count #2				5	2	180	184				4	2	156	162				Worm	Day	Count #1	Count #2
				5	2	22	20			5	2	14	12			1	2	24	20				6	2	190	192				5	2	184	180				1	2	186	192
				6	2	20	18			6	2	18	14			2	2	18	18				7	2	196	186				6	2	158	150				2	2	200	220
				7	2	16	16			7	2	16	12			3	2	16	18				8	2	184	180				7	2	160	154				3	2	212	198
				8	2	14	18			8	2	18	16			4	2	16	18											8	2	174	178				4	2	242	256
																5	2	20	26						Pharyngeal Pumping												5	2	222	212
						Body Bending/Min							Body Bending			6	2	24	26				Worm	Day	Count #1	Count #2							Pharyngeal Pumping				6	2	198	188
				Worm	Day	Count #1	Count #2			Worm	Day	Count #1	Count #2	Average		7	2	22	18				1	3	198	166				Worm	Day	Count #1	Count #2	Average			7	2	200	194
				1	3	12	14			1	3	14	12			8	2	20	18				2	3	146	132				1	3	150	144				8	2	212	204
				2	3	12	12			2	3	12	12										3	3	152	140				2	3	130	146
				3	3	10	14			3	3	10	8					Body Bending/Min					4	3	140	140				3	3	142	130						Pharyngeal Pumping
				4	3	10	14			4	3	10	16			Worm	Day	Count #1	Count #2				5	3	190	182				4	3	160	150				Worm	Day	Count #1	Count #2
				5	3	16	14			5	3	18	12			1	3	18	18				6	3	188	172				5	3	132	138				1	3	244	232
				6	3	16	10			6	3	16	14			2	3	18	20				7	3	188	166				6	3	152	130				2	3	199	183
				7	3	10	12			7	3	12	14			3	3	16	22				8	3	182	174				7	3	140	136				3	3	176	192
				8	3	18	18			8	3	12	12			4	3	26	24											8	3	142	148				4	3	202	200
																5	3	22	20						Pharyngeal Pumping												5	3	214	220
						Body Bending/Min							Body Bending			6	3	18	14				Worm	Day	Count #1	Count #2							Pharyngeal Pumping				6	3	192	200
				Worm	Day	Count #1	Count #2			Worm	Day	Count #1	Count #2	Average		7	3	16	20				1	4	102	112				Worm	Day	Count #1	Count #2	Average			7	3	188	182
				1	4	16	14			1	4	10	12			8	3	22	22				2	4	100	112				1	4	112	108				8	3	174	178
				2	4	12	14			2	4	10	8										3	4	92	90				2	4	120	120
				3	4	12	12			3	4	8	8					Body Bending					4	4	84	88				3	4	100	104
				4	4	8	10			4	4	10	10			Worm	Day	Count #1	Count #2				5	4	128	130				4	4	98	82						Pharyngeal Pumping
				5	4	15	8			5	4	8	6			1	4	18	14				6	4	144	124				5	4	72	78				Worm	Day	Count #1	Count #2
				6	4	10	10			6	4	6	8			2	4	16	16				7	4	122	130				6	4	80	84				1	4	200	196
				7	4	8	9			7	4	8	8			3	4	14	16				8	4	134	128				7	4	74	92				2	4	194	192
				8	4	16	10			8	4	8	8			4	4	16	16											8	4	128	136				3	4	182	184
																5	4	12	14						Pharyngeal Pumping												4	4	166	176
						Body Bending/Min							Body Bending			6	4	12	12				Worm	Day	Count #1	Count #2							Pharyngeal Pumping				5	4	188	198
				Worm	Day	Count #1	Count #2			Worm	Day	Count #1	Count #2	Average		7	4	16	17				1	5	98	102				Worm	Day	Count #1	Count #2	Average			6	4	164	178
				1	5	8	10			1	5	6	8			8	4	16	16				2	5	112	92				1	5	94	82				7	4	158	166
				2	5	12	10			2	5	10	6										3	5	84	82				2	5	66	68				8	4	154	160
				3	5	10	11			3	5	10	9					Body Bending/Min					4	5	99	104				3	5	80	78
				4	5	14	10			4	5	10	6			Worm	Day	Count #1	Count #2				5	5	120	90				4	5	100	110						Pharyngeal Pumping
				5	5	8	12			5	5	8	8			1	5	10	12				6	5	92	104				5	5	112	104				Worm	Day	Count #1	Count #2
				6	5	8	8			6	5	8	9			2	5	8	12				7	5	100	110				6	5	74	72				1	5	98	102
				7	5	4	6			7	5	8	8			3	5	10	10				8	5	120	106				7	5	62	68				2	5	110	96
				8	5	8	8			8	5					4	5	12	14											8	5	84	82				3	5	96	88
																5	5	8	8																		4	5	112	100
																6	5	10	12																		5	5	86	92
																7	5	6	8																		6	5	118	102
																8	5	8	8																		7	5	114	118
																																					8	5	96	104
		Figure 9H										Figure 9G	Batch 1
														N2			picd-1(bh40)
				Oil Red O lipid staining										Relative Expression	SEM		Relative Expression	SEM
													fat-5	1	0.01992		1.1873	0.04999
				N2	picd-1(bh40)								fat-6	1	0.02169		0.84218	0.02215
		Normalised values		0.672855	1.18263								fat-7	1	0.03615		0.33504	0.00902
				0.385449	0.297038								nhr-49	1	0.02936		0.94194	0.0305
				0.88867	0.06207								nhr-80	1	0.04777		0.77572	0.01884
				1.07377	1.23287								sbp-1	1	0.03517		1.14176	0.01966
				2.14429	1.00953
				0.773081	0.434258
				1.22322	0.61422
				0.542459	1.70779								Batch 2
				1.85806	1.01671									N2			picd-1(bh40)
				0.918723	1.80212									Relative Expression	SEM		Relative Expression	SEM
				1.12304	1.13128								fat-5	1	0.06413		0.58771	0.05383
				0.780645	0.483311								fat-6	1	0.0343		1.21575	0.12078
				0.835191	0.341833								fat-7	1	0.03745		0.14688	0.00549
				0.432244	0.143243								nhr-49	1	0.04907		0.93299	0.02734
				1.34831	1.07568								nhr-80	1	0.05412		0.74728	0.0321
				1.66572	0.953671								sbp-1	1	0.04358		1.26531	0.03608
				0.784935	0.796247
				0.884833	1.36376
				0.562757	0.323271
				0.542067	0.222716
				1.5335	0.405374
				0.638588	0.246725
				0.425324	2.61531
				1.01569	1.49793
				0.855569	1.81381
				1.59486	1.46251
				1.99152	1.12224
				0.563337	1.68346
				0.61944	1.67791
				0.919697	0.889741
				1.4992	1.16812
				0.902954	1.28826
					1.47198

## Sheet: Figure 10
		Figure 10B							Figure 10E						Figure 10H
				% Nuclear localisation							% Nuclear localisation							% Nuclear localisation
			Control	picd-1 RNAi						Control	pry-1(gk3682)						Control	bar-1 RNAi
		Batch#1	12.5	70					Batch#1	10	100				Batch#1	N2	17.3913	29.1667
		Batch#2	10	60					Batch#2	13.3333	93.3333				Batch#2	N2	20.8333	25
									Batch#3	20	100
																		% Nuclear localisation
																	Control	bar-1 RNAi
															Batch#1	pry-1(gk3682)	100	100
															Batch#2	pry-1(gk3682)	100	100
		Figure 10J
	% survival			100mM paraquat pry-1(gk3682)
			Control	crtc-1 RNAi
		Batch#1	31.5789	61.9048
		Batch#2	24.4444	52
														Figure 10F
		Figure 10C
			Batch 1													Batch 1
				N2			pry-1(mu38)										N2			pry-1(mu38)
				Relative Expression	SEM		Relative Expression	SEM									Relative Expression	SEM		Relative Expression	SEM
			asp-12	1	0.11755		2.6549	0.94488								asp-12	1	0.05319		1.45511	0.08165
			dod-24	1	0.28617		4.4007	1.4796								dod-24	1	0.05207		1.94002	0.05707
			Batch 2													Batch 2
				N2			pry-1(mu38)										N2			pry-1(mu38)
				Relative Expression	SEM		Relative Expression	SEM									Relative Expression	SEM		Relative Expression	SEM
			asp-12	1	0.06809		7.94796	0.13299								asp-12	1	0.08173		2.17407	0.11275
			dod-24	1	0.08614		8.90034	0.15921								dod-24	1	0.16515		1.33812	0.07545

[truncated: 3 more sheets: Figure S1, Figure S2, picd-1(bh40)4x outcross]
